# Supplementary material for: Loss of prion protein induces a primed state of type I interferon-responsive genes
Source: PLoS One. 2017 Jun 26;12(6):e0179881. doi: 10.1371/journal.pone.0179881 (PMC5484497; doi:10.1371/journal.pone.0179881)
Supplement: S1 File — (XLSX) [file pone.0179881.s007.xlsx]

## Sheet: 735 DEGs
Upregulated
Gene symbol	Transcript ID	log2 FC	p-value	Description	Length	X9_PRNP+/+_Uniq_reads	X10_PRNP+/+_Uniq_reads	X11_PRNP+/+_Uniq_reads	X12_PRNP+/+_Uniq_reads	X13_PRNP+/+_Uniq_reads	X14_PRNP+/+_Uniq_reads	X15_PRNP+/+_Uniq_reads	X16_PRNP+/+_Uniq_reads	X1_PRNPTer/Ter_Uniq_reads	X2_PRNPTer/Ter_Uniq_reads	X3_PRNPTer/Ter_Uniq_reads	X4_PRNPTer/Ter_Uniq_reads	X5_PRNPTer/Ter_Uniq_reads	X6_PRNPTer/Ter_Uniq_reads	X7_PRNPTer/Ter_Uniq_reads	X8_PRNPTer/Ter_Uniq_reads
LOC102190166	XM_005693956.1	4.26304	0.026482	PREDICTED: Capra hircus lysozyme-like protein 6-like (LOC102190166), mRNA	905	0	0	0	0	0	0	0	0	0	0	0	0	0	10	8	0
TMC3	XM_005695077.1	4.07475	0.00139677	PREDICTED: Capra hircus transmembrane channel-like 3 (TMC3), mRNA	3288	0	0	0	0	0	0	0	0	4	2	0	0	2	2	0	6
ECSCR	XM_005683016.1	3.80033	0.00119966	PREDICTED: Capra hircus endothelial cell surface expressed chemotaxis and apoptosis regulator (ECSCR), transcript variant X1, mRNA	1093	0	1	0	0	0	0	0	0	0	2	4	0	0	12	5	4
MACC1	XM_005679026.1	3.79486	0.00944252	PREDICTED: Capra hircus metastasis associated in colon cancer 1 (MACC1), mRNA	2759	0	0	0	0	0	0	0	0	2	1	0	4	6	0	0	0
RPRML	XM_005694354.1	3.79223	0.0156326	PREDICTED: Capra hircus reprimo-like (RPRML), partial mRNA	394	0	1	0	0	0	0	0	0	0	2	0	0	0	17	8	0
TBP	XM_005699399.1	3.73271	0.0233828	PREDICTED: Capra hircus TATA box binding protein (TBP)-associated factor, RNA polymerase I, D, 41kDa (TAF1D), transcript variant X4, mRNA	2331	0	0	0	0	0	0	0	0	0	0	4	0	0	0	6	2
IL20RA	XM_005684805.1	3.72356	0.023277	PREDICTED: Capra hircus interleukin 20 receptor, alpha (IL20RA), transcript variant X1, mRNA	1728	0	0	0	0	0	0	0	0	0	0	6	4	0	0	2	0
TIFAB	XM_005683313.1	3.70017	0.00126822	PREDICTED: Capra hircus TRAF-interacting protein with forkhead-associated domain, family member B (TIFAB), mRNA	635	0	0	0	0	0	0	0	0	2	0	2	2	2	0	2	2
LOC102169181	XR_311374.1	3.68362	0.0467891	PREDICTED: Capra hircus uncharacterized LOC102169181 (LOC102169181), misc_RNA	231	0	0	0	0	0	0	2	0	0	0	0	33	0	3	0	0
LOC102187901	XM_005676274.1	3.65494	0.00189725	PREDICTED: Capra hircus glycophorin-C-like (LOC102187901), transcript variant X1, mRNA	1005	9	2	5	0	5	6	0	2	4	379	1	0	4	0	4	8
C17H4orf33	XM_005691257.1	3.60599	0.0107069	PREDICTED: Capra hircus chromosome 17 open reading frame, human C4orf33 (C17H4orf33), transcript variant X2, mRNA	1545	0	0	0	0	0	0	0	0	0	0	4	3	0	0	2	2
PDE6A	XM_005683158.1	3.5959	0.0266674	PREDICTED: Capra hircus phosphodiesterase 6A, cGMP-specific, rod, alpha (PDE6A), transcript variant X1, mRNA	3208	0	0	0	0	0	0	0	0	0	0	5	4	2	0	0	0
R3HDM2	XM_005680290.1	3.46229	0.0139095	PREDICTED: Capra hircus R3H domain containing 2 (R3HDM2), transcript variant X2, mRNA	4075	0	0	0	0	0	0	0	0	0	0	0	2	2	4	2	0
TTC26	XM_005679521.1	3.46191	0.00571926	PREDICTED: Capra hircus tetratricopeptide repeat domain 26 (TTC26), transcript variant X2, mRNA	2829	0	0	0	0	0	0	0	0	0	2	2	2	0	0	2	2
LOC102172044	XM_005681279.1	3.3922	0.00152029	PREDICTED: Capra hircus rho GTPase-activating protein 20-like (LOC102172044), mRNA	613	0	0	0	0	0	0	1	0	0	2	0	3	8	1	2	4
ZFP92	XM_005700553.1	3.34816	0.03914	PREDICTED: Capra hircus ZFP92 zinc finger protein (ZFP92), mRNA	1248	0	0	0	0	0	0	0	0	0	0	0	3	0	2	4	0
RNASE13	XM_005685377.1	3.32403	0.00962054	PREDICTED: Capra hircus ribonuclease, RNase A family, 13 (non-active) (RNASE13), transcript variant X2, mRNA	2046	0	0	0	0	0	0	0	0	0	0	1	2	2	2	2	0
ONECUT2	XM_005697281.1	3.31943	0.0211846	PREDICTED: Capra hircus one cut homeobox 2 (ONECUT2), mRNA	10626	0	0	0	0	0	0	0	0	0	2	4	2	0	0	0	1
NPR3	XM_005694841.1	3.18009	0.0267818	PREDICTED: Capra hircus natriuretic peptide receptor C/guanylate cyclase C (atrionatriuretic peptide receptor C) (NPR3), mRNA	2487	0	0	0	0	0	0	0	0	0	0	2	0	2	0	3	1
MAK	XM_005696855.1	3.17977	0.0490163	PREDICTED: Capra hircus male germ cell-associated kinase (MAK), transcript variant X1, mRNA	2181	0	0	0	0	0	0	0	0	0	0	0	2	0	4	2	0
SERPINC1	XM_005690897.1	3.17807	0.048869	PREDICTED: Capra hircus serpin peptidase inhibitor, clade C (antithrombin), member 1 (SERPINC1), transcript variant X2, mRNA	1481	0	0	0	0	0	0	0	0	0	0	4	0	0	2	2	0
MAB21L3	XM_005677821.1	3.17683	0.0489392	PREDICTED: Capra hircus mab-21-like 3 (C. elegans) (MAB21L3), transcript variant X1, mRNA	4296	0	0	0	0	0	0	0	0	0	0	4	0	2	0	2	0
LOC102179132	XM_005693472.1	3.1758	0.023097	PREDICTED: Capra hircus arachidonate 12-lipoxygenase, 12S-type-like (LOC102179132), transcript variant X2, mRNA	3635	0	0	0	0	0	0	0	0	0	0	2	2	2	0	0	2
DPP8	XM_005685110.1	3.1712	0.0496844	PREDICTED: Capra hircus dipeptidyl-peptidase 8 (DPP8), transcript variant X4, mRNA	3030	0	0	0	0	0	0	0	0	0	2	0	0	0	2	4	0
C2H1orf64	XM_005677062.1	3.16874	0.0325197	PREDICTED: Capra hircus chromosome 2 open reading frame, human C1orf64 (C2H1orf64), transcript variant X2, mRNA	920	0	0	0	0	0	0	0	0	0	1	0	0	2	1	0	4
CLEC7A	XM_005680851.1	3.16411	0.023087	PREDICTED: Capra hircus C-type lectin domain family 7, member A (CLEC7A), transcript variant X2, mRNA	1503	0	0	0	0	0	0	0	0	0	2	0	2	2	0	0	2
FGF18	XM_005694576.1	3.15977	0.0229485	PREDICTED: Capra hircus fibroblast growth factor 18 (FGF18), partial mRNA	1452	0	0	0	0	0	0	0	0	0	2	2	2	2	0	0	0
OAS2	XM_005691546.1	3.07493	1.99434e-05	PREDICTED: Capra hircus 2'-5'-oligoadenylate synthetase 2, 69/71kDa (OAS2), mRNA	1888	5	2	4	3	4	11	3	0	4	7	4	99	78	5	11	65
S100A7	XM_005677510.1	2.99107	0.0356686	PREDICTED: Capra hircus S100 calcium binding protein A7 (S100A7), transcript variant X2, mRNA	436	0	0	0	0	0	0	0	0	0	2	0	2	2	0	0	1
TRIM55	XM_005689026.1	2.98947	0.0356258	PREDICTED: Capra hircus tripartite motif containing 55 (TRIM55), transcript variant X2, mRNA	1873	0	0	0	0	0	0	0	0	0	2	1	0	0	2	0	2
SMIM4	XM_005695873.1	2.97667	0.00638491	PREDICTED: Capra hircus small integral membrane protein 4 (SMIM4), transcript variant X2, mRNA	498	0	0	0	0	0	1	0	0	3	4	4	2	2	0	0	0
A2ML1	XM_005680888.1	2.87487	0.00406763	PREDICTED: Capra hircus alpha-2-macroglobulin-like 1 (A2ML1), mRNA	4497	2	0	0	0	0	0	2	0	1	10	6	2	13	0	0	4
CAPN3	XM_005685533.1	2.82075	0.00415424	PREDICTED: Capra hircus calpain 3, (p94) (CAPN3), transcript variant X1, mRNA	3404	0	0	0	0	0	2	0	0	0	0	2	4	4	2	6	2
PCED1A	XM_005688215.1	2.68765	0.0157644	PREDICTED: Capra hircus PC-esterase domain containing 1A (PCED1A), transcript variant X2, mRNA	1784	0	0	0	0	0	1	0	0	2	2	4	0	0	2	2	0
GPR182	XM_005680424.1	2.68661	0.00750139	PREDICTED: Capra hircus G protein-coupled receptor 182 (GPR182), mRNA	1460	0	0	0	0	1	0	0	0	2	2	2	0	2	2	0	2
FCAMR	XM_005690419.1	2.56932	0.0171792	PREDICTED: Capra hircus Fc receptor, IgA, IgM, high affinity (FCAMR), mRNA	2311	0	2	0	0	0	0	0	0	0	0	1	3	5	6	1	1
LOC102184572	XM_005696751.1	2.56386	0.00634878	PREDICTED: Capra hircus histone H2B type 1-M-like (LOC102184572), transcript variant X2, mRNA	674	3	4	0	1	4	3	0	60	3	101	0	74	8	107	87	75
LIMA1	XM_005679972.1	2.55963	0.0457402	PREDICTED: Capra hircus LIM domain and actin binding 1 (LIMA1), transcript variant X2, mRNA	2556	0	0	2	0	0	0	0	0	0	4	2	0	0	4	0	7
PTPRF	XM_005692704.1	2.50075	0.0100851	PREDICTED: Capra hircus protein tyrosine phosphatase, receptor type, f polypeptide (PTPRF), interacting protein (liprin), alpha 3 (PPFIA3), transcript variant X2, mRNA	3866	0	0	2	0	0	0	0	0	0	0	4	2	2	2	2	4
ATP4A	XM_005692304.1	2.48995	0.0129096	PREDICTED: Capra hircus ATPase, H+/K+ exchanging, alpha polypeptide (ATP4A), mRNA	3501	0	0	2	0	0	0	0	0	2	0	6	0	2	2	2	2
DCUN1D1	XM_005675217.1	2.47936	0.00982119	PREDICTED: Capra hircus DCN1, defective in cullin neddylation 1, domain containing 1 (DCUN1D1), transcript variant X1, mRNA	3186	0	0	2	0	0	0	0	0	2	2	0	0	4	4	2	2
DCTN3	XM_005684084.1	2.45901	0.0272901	PREDICTED: Capra hircus dynactin 3 (p22) (DCTN3), transcript variant X3, mRNA	805	0	0	0	0	0	1	0	0	0	0	2	0	2	2	2	2
MAPK4	XM_005697250.1	2.45385	0.016348	PREDICTED: Capra hircus mitogen-activated protein kinase 4 (MAPK4), mRNA	2499	0	2	0	0	0	1	0	0	2	2	2	0	4	1	10	0
KSR2	XM_005691536.1	2.41747	0.0191434	PREDICTED: Capra hircus kinase suppressor of ras 2 (KSR2), mRNA	2682	0	1	0	1	0	0	0	0	0	0	4	2	0	3	4	2
CAMSAP3	XM_005682477.1	2.41596	0.039611	PREDICTED: Capra hircus calmodulin regulated spectrin-associated protein family, member 3 (CAMSAP3), mRNA	918	0	0	1	1	0	0	0	0	0	0	0	4	5	0	3	3
LOC102177488	XM_005677719.1	2.40746	0.0269083	PREDICTED: Capra hircus leucine-rich repeat and immunoglobulin-like domain containing-NOGO receptor-interacting protein 4-like (LOC102177488), mRNA	2143	0	1	1	0	0	0	0	0	0	0	2	5	5	1	0	2
LOC102183546	XR_309727.1	2.3846	0.0209374	PREDICTED: Capra hircus uncharacterized LOC102183546 (LOC102183546), misc_RNA	295	0	0	1	0	1	0	0	0	1	7	3	1	0	1	0	2
ABCC4	XM_005701704.1	2.37142	0.00944833	PREDICTED: Capra hircus ATP-binding cassette, sub-family C (CFTR/MRP), member 4 (ABCC4), partial mRNA	1653	0	18	0	33	0	2	0	1	27	23	77	54	57	28	28	0
LGR5	XM_005679712.1	2.3171	0.0343947	PREDICTED: Capra hircus leucine-rich repeat containing G protein-coupled receptor 5 (LGR5), transcript variant X1, mRNA	4229	0	0	0	0	0	0	2	0	4	0	2	2	4	0	0	2
LOC102171242	XM_005683344.1	2.30311	0.0485552	PREDICTED: Capra hircus double-headed protease inhibitor, submandibular gland-like (LOC102171242), mRNA	481	0	0	1	0	0	0	0	0	3	1	0	1	0	2	0	2
KCTD14	XM_005699495.1	2.30266	0.0490311	PREDICTED: Capra hircus potassium channel tetramerization domain containing 14 (KCTD14), mRNA	878	0	1	0	0	0	0	0	0	2	1	0	0	3	1	2	0
TPCN1	XM_005691484.1	2.21147	0.0375465	PREDICTED: Capra hircus two pore segment channel 1 (TPCN1), transcript variant X2, mRNA	2878	0	0	0	0	1	0	0	1	2	0	4	0	1	4	0	2
CCDC23	XM_005678595.1	2.15973	0.037666	PREDICTED: Capra hircus coiled-coil domain containing 23 (CCDC23), transcript variant X2, mRNA	596	0	0	2	0	1	0	0	0	2	3	5	0	0	0	5	2
LOC102178215	XR_309763.1	2.15568	0.0260753	PREDICTED: Capra hircus uncharacterized LOC102178215 (LOC102178215), misc_RNA	473	1	0	0	1	1	0	0	1	0	0	0	4	1	5	7	4
CLEC4F	XM_005686384.1	2.1361	0.0151106	PREDICTED: Capra hircus C-type lectin domain family 4, member F (CLEC4F), mRNA	2104	2	0	0	0	2	0	0	0	4	2	0	5	2	4	0	4
CCDC87	XM_005699932.1	2.07509	0.0226463	PREDICTED: Capra hircus coiled-coil domain containing 87 (CCDC87), mRNA	2644	2	0	0	2	0	0	0	0	0	0	2	2	6	2	4	4
ASZ1	XM_005679152.1	2.04763	0.00801202	PREDICTED: Capra hircus ankyrin repeat, SAM and basic leucine zipper domain containing 1 (ASZ1), mRNA	1813	6	6	0	0	12	2	13	0	8	39	3	11	37	0	18	47
DYNC1I1	XM_005679013.1	2.04749	0.000741481	PREDICTED: Capra hircus dynein, cytoplasmic 1, intermediate chain 1 (DYNC1I1), mRNA	2376	2	8	12	4	18	15	12	0	63	71	10	5	14	67	67	5
RBM23	XM_005685265.1	2.04325	0.0235784	PREDICTED: Capra hircus RNA binding motif protein 23 (RBM23), transcript variant X3, mRNA	2250	0	0	4	0	0	0	0	0	2	2	6	0	4	2	2	2
GTF2E2	XM_005698804.1	2.03194	0.000425716	PREDICTED: Capra hircus general transcription factor IIE, polypeptide 2, beta 34kDa (GTF2E2), transcript variant X3, mRNA	1298	0	2	0	0	4	0	1	2	2	4	6	6	4	6	8	4
BEND4	XM_005681563.1	1.99609	0.0127525	PREDICTED: Capra hircus BEN domain containing 4 (BEND4), mRNA	1192	0	2	0	2	1	0	0	0	0	3	2	2	1	3	7	5
LOC102189949	XM_005683655.1	1.99331	0.0390897	PREDICTED: Capra hircus probable palmitoyltransferase ZDHHC21-like (LOC102189949), transcript variant X1, mRNA	1248	0	0	0	0	1	1	0	0	2	0	2	2	2	1	0	2
LOC102189641	XM_005677314.1	1.95443	0.020299	PREDICTED: Capra hircus olfactory receptor 10K2-like (LOC102189641), mRNA	939	0	0	3	0	1	0	0	4	1	1	8	8	7	0	5	4
GINS3	XM_005692046.1	1.92072	0.017226	PREDICTED: Capra hircus GINS complex subunit 3 (Psf3 homolog) (GINS3), transcript variant X2, mRNA	1821	0	2	0	0	2	0	0	0	2	2	2	4	0	2	2	4
LOC102175073	XM_005677272.1	1.91498	0.0108626	PREDICTED: Capra hircus olfactory receptor 10K1-like (LOC102175073), mRNA	989	1	0	3	0	0	0	0	1	4	4	0	4	4	3	1	2
SEZ6L	XM_005691699.1	1.89796	0.0247437	PREDICTED: Capra hircus seizure related 6 homolog (mouse)-like (SEZ6L), partial mRNA	5568	3	0	0	36	74	86	4	67	116	126	95	253	254	0	36	133
SULT6B1	XM_005686490.1	1.89681	0.0144029	PREDICTED: Capra hircus sulfotransferase family, cytosolic, 6B, member 1 (SULT6B1), mRNA	1012	0	0	1	0	0	0	4	1	4	1	0	4	3	3	5	5
WDR89	XM_005685959.1	1.87006	0.00322037	PREDICTED: Capra hircus WD repeat domain 89 (WDR89), transcript variant X2, mRNA	1817	0	2	2	4	4	0	4	8	6	8	7	26	6	21	0	17
BOC	XM_005674927.1	1.8635	0.0208501	PREDICTED: Capra hircus BOC cell adhesion associated, oncogene regulated (BOC), mRNA	4338	2	0	11	5	12	13	0	0	13	6	4	51	53	0	9	23
STRADA	XM_005693988.1	1.85515	0.00874208	PREDICTED: Capra hircus STE20-related kinase adaptor alpha (STRADA), transcript variant X5, mRNA	1183	0	0	1	0	2	0	1	3	3	2	0	7	3	4	3	6
NT5C3A	XM_005679204.1	1.81437	0.00407085	PREDICTED: Capra hircus 5'-nucleotidase, cytosolic IIIA (NT5C3A), transcript variant X4, mRNA	1650	3	2	1	2	0	0	0	0	5	5	5	2	2	4	7	1
LOC102172419	XM_005700058.1	1.79936	0.0060318	PREDICTED: Capra hircus mas-related G-protein coupled receptor member X2-like (LOC102172419), mRNA	1744	2	0	0	6	6	1	8	11	13	2	18	22	38	6	2	20
LOC100861163	XM_005697701.1	1.79548	0.0143996	PREDICTED: Capra hircus phosphorylatable fast skeletal muscle myosin light chain (LOC100861163), mRNA	689	1	2	0	0	0	0	2	0	3	4	2	4	3	0	2	2
CBLN3	XM_005685194.1	1.73199	0.0197767	PREDICTED: Capra hircus cerebellin 3 precursor (CBLN3), transcript variant X2, mRNA	1735	0	2	4	2	1	0	0	0	1	2	4	2	14	6	2	2
SYT15	XM_005699376.1	1.72779	0.00398585	PREDICTED: Capra hircus synaptotagmin XV (SYT15), mRNA	2847	4	41	0	18	6	8	11	8	44	10	58	111	13	10	18	58
MMP13	XM_005689359.1	1.71186	0.0141819	PREDICTED: Capra hircus matrix metallopeptidase 13 (collagenase 3) (MMP13), mRNA	1962	7	4	0	2	2	4	6	2	24	3	2	28	28	2	2	2
MEIOB	XM_005697397.1	1.70746	0.0130366	PREDICTED: Capra hircus meiosis specific with OB domains (MEIOB), transcript variant X1, mRNA	1698	2	0	2	0	5	2	0	0	6	4	6	4	0	2	8	8
LOC102185558	XM_005701870.1	1.69788	0.000635832	PREDICTED: Capra hircus 2'-5'-oligoadenylate synthase 1-like (LOC102185558), mRNA	825	139	162	245	223	113	514	114	54	618	292	138	1490	1657	92	208	617
FEM1C	XM_005685040.1	1.69637	0.0130635	PREDICTED: Capra hircus fem-1 homolog c (C. elegans) (FEM1C), transcript variant X2, mRNA	4182	2	2	2	1	4	2	0	1	4	14	2	4	2	4	18	0
LOC102178535	XM_005682955.1	1.69388	0.0315887	PREDICTED: Capra hircus core histone macro-H2A.1-like (LOC102178535), transcript variant X3, mRNA	1762	0	0	2	2	2	0	0	0	4	4	2	4	0	4	0	4
ISG15	XM_005690795.1	1.69287	5.62952e-06	PREDICTED: Capra hircus ISG15 ubiquitin-like modifier (ISG15), mRNA	647	844	1000	1275	897	1430	1230	1162	551	4445	1372	835	5348	8176	715	2198	4175
OAS1	XM_005709622.1	1.6779	0.000166017	PREDICTED: Capra hircus 2'-5'-oligoadenylate synthetase 1, 40/46kDa (OAS1), mRNA	2117	717	859	1183	1178	914	2443	682	362	3178	1355	1032	7548	8385	643	1123	3549
LOC102175008	XM_005680882.1	1.67117	0.0442295	PREDICTED: Capra hircus ovostatin homolog 2-like (LOC102175008), mRNA	4524	0	2	0	4	2	0	0	0	1	2	7	7	2	7	2	0
OAS3	XM_005709604.1	1.64723	0.000615196	PREDICTED: Capra hircus 2'-5'-oligoadenylate synthetase 3, 100kDa (OAS3), mRNA	2276	603	636	751	841	530	2018	470	232	2477	1008	637	5419	6273	364	611	2365
HYKK	XM_005695097.1	1.6449	0.00221098	PREDICTED: Capra hircus hydroxylysine kinase (HYKK), transcript variant X1, mRNA	2435	4	2	2	5	0	6	2	1	0	8	6	8	9	14	15	11
GTSF1	XM_005679844.1	1.62414	0.000362708	PREDICTED: Capra hircus gametocyte specific factor 1 (GTSF1), mRNA	694	7	14	1	3	5	1	12	5	28	27	4	13	26	14	21	19
TRPS1	XM_005689144.1	1.62	0.0118956	PREDICTED: Capra hircus trichorhinophalangeal syndrome I (TRPS1), transcript variant X2, mRNA	6297	0	2	0	1	2	0	1	4	3	0	7	3	4	7	3	6
WSB1	XR_310776.1	1.60923	0.0131742	PREDICTED: Capra hircus WD repeat and SOCS box containing 1 (WSB1), transcript variant X5, misc_RNA	1231	0	1	3	0	2	0	0	3	2	4	6	2	4	8	1	3
NEB	XM_005676137.1	1.56854	0.0471783	PREDICTED: Capra hircus nebulin (NEB), transcript variant X2, mRNA	23246	0	2	2	2	0	0	0	2	0	0	2	4	8	4	2	6
CLEC4E	XM_005680910.1	1.53568	0.000804535	PREDICTED: Capra hircus C-type lectin domain family 4, member E (CLEC4E), mRNA	785	268	16	82	80	100	42	155	12	202	320	192	240	592	158	84	394
PPFIBP2	XM_005689728.1	1.51858	0.033456	PREDICTED: Capra hircus PTPRF interacting protein, binding protein 2 (liprin beta 2) (PPFIBP2), transcript variant X3, mRNA	3333	4	0	0	0	0	4	2	2	2	0	4	4	12	4	4	6
LOC102190983	XM_005691487.1	1.51276	8.24696e-05	PREDICTED: Capra hircus 2'-5'-oligoadenylate synthase 1-like (LOC102190983), transcript variant X1, mRNA	1633	10	14	10	12	18	12	18	8	33	23	14	66	80	16	16	46
PTP4A3	XM_005688808.1	1.50568	0.000202375	PREDICTED: Capra hircus protein tyrosine phosphatase type IVA, member 3 (PTP4A3), transcript variant X2, mRNA	1509	1	4	2	6	2	2	6	6	10	10	7	12	17	5	10	14
MX2	XM_005675746.1	1.49711	8.00019e-06	PREDICTED: Capra hircus myxovirus (influenza virus) resistance 2 (mouse) (MX2), mRNA	3324	1891	1673	2847	2065	3227	4410	3370	1484	6136	3873	3884	11483	18860	2205	4153	8680
RMDN2	XM_005686500.1	1.46345	0.0206302	PREDICTED: Capra hircus regulator of microtubule dynamics 2 (RMDN2), transcript variant X1, mRNA	1622	1	0	4	6	0	0	3	2	3	2	4	12	2	8	9	6
IFIT2	XR_311113.1	1.45015	0.0388527	PREDICTED: Capra hircus interferon-induced protein with tetratricopeptide repeats 2 (IFIT2), transcript variant X3, misc_RNA	3182	0	2	0	2	0	0	2	2	6	2	2	0	6	2	2	4
LOC102168798	XR_311126.1	1.44393	0.0275978	PREDICTED: Capra hircus uncharacterized LOC102168798 (LOC102168798), transcript variant X3, misc_RNA	1606	3	1	0	0	2	4	2	1	4	0	13	4	7	4	2	3
SLC6A4	XM_005693289.1	1.4354	0.0399952	PREDICTED: Capra hircus solute carrier family 6 (neurotransmitter transporter), member 4 (SLC6A4), transcript variant X2, mRNA	2794	0	4	2	0	0	0	2	2	1	2	6	1	5	4	8	2
LOC102190983	XM_005691488.1	1.42399	0.000107389	PREDICTED: Capra hircus 2'-5'-oligoadenylate synthase 1-like (LOC102190983), transcript variant X2, mRNA	2056	136	100	125	103	141	173	310	57	371	184	191	714	846	109	218	426
C10H15orf60	XM_005685324.1	1.4182	0.023794	PREDICTED: Capra hircus chromosome 10 open reading frame, human C15orf60 (C10H15orf60), mRNA	805	25	3	16	30	20	17	4	3	1	7	5	62	81	91	23	47
AURKC	XM_005693002.1	1.41229	0.0130758	PREDICTED: Capra hircus aurora kinase C (AURKC), transcript variant X1, mRNA	1215	4	6	4	13	0	2	0	8	14	10	9	29	4	20	12	4
APLP2	XM_005699641.1	1.38395	0.0362475	PREDICTED: Capra hircus amyloid beta (A4) precursor-like protein 2 (APLP2), transcript variant X2, mRNA	3484	2	2	0	2	0	2	2	0	6	2	8	2	4	2	0	4
LOC102186892	XM_005691298.1	1.36401	0.0385996	PREDICTED: Capra hircus uncharacterized LOC102186892 (LOC102186892), mRNA	1137	1	1	1	2	3	0	0	1	6	3	4	5	1	2	4	0
LOC102180576	XM_005681070.1	1.36027	0.0367504	PREDICTED: Capra hircus casein kinase I isoform epsilon-like (LOC102180576), transcript variant X2, mRNA	1077	5	0	0	1	3	0	2	5	7	4	10	1	9	7	4	1
LOC102180713	XR_309847.1	1.35872	0.0122656	PREDICTED: Capra hircus uncharacterized LOC102180713 (LOC102180713), transcript variant X1, misc_RNA	229	4	0	2	2	0	3	2	3	10	3	2	2	4	10	5	7
SYT2	XM_005691134.1	1.34428	0.00615029	PREDICTED: Capra hircus synaptotagmin II (SYT2), partial mRNA	580	1	27	44	7	4	24	18	5	24	18	87	54	49	35	35	34
LOC102178635	XR_310423.1	1.32404	0.028331	PREDICTED: Capra hircus uncharacterized LOC102178635 (LOC102178635), transcript variant X1, misc_RNA	766	0	6	4	2	2	0	4	4	4	18	16	2	4	2	4	8
NRAP	XM_005698495.1	1.31521	0.03422	PREDICTED: Capra hircus nebulin-related anchoring protein (NRAP), transcript variant X2, mRNA	5448	0	4	2	4	2	0	0	6	2	4	4	2	6	11	4	14
COLEC12	XM_005697121.1	1.30415	0.0139906	PREDICTED: Capra hircus collectin sub-family member 12 (COLEC12), mRNA	3606	0	2	1	2	4	5	0	4	2	3	6	10	4	7	6	8
ELP3	XM_005683555.1	1.29685	0.013574	PREDICTED: Capra hircus elongator acetyltransferase complex subunit 3 (ELP3), transcript variant X4, mRNA	4111	2	4	2	0	0	4	2	4	6	2	8	8	10	2	4	6
LOC102179132	XM_005693471.1	1.29583	0.0194318	PREDICTED: Capra hircus arachidonate 12-lipoxygenase, 12S-type-like (LOC102179132), transcript variant X1, mRNA	3707	14	2	14	2	10	0	13	10	11	26	23	31	48	2	10	11
REEP1	XM_005686757.1	1.2885	0.000593154	PREDICTED: Capra hircus receptor accessory protein 1 (REEP1), mRNA	879	16	7	15	21	17	9	3	20	40	57	22	43	14	36	13	45
PRDM5	XM_005681261.1	1.28188	0.0220363	PREDICTED: Capra hircus PR domain containing 5 (PRDM5), transcript variant X1, mRNA	1966	3	0	4	2	6	4	0	0	6	10	4	4	2	6	4	12
PXK	XM_005695786.1	1.27784	0.000801866	PREDICTED: Capra hircus PX domain containing serine/threonine kinase (PXK), transcript variant X2, mRNA	1559	2	4	2	8	4	4	2	6	8	14	8	6	12	8	14	10
UPB1	XM_005709404.1	1.2669	0.013432	PREDICTED: Capra hircus ureidopropionase, beta (UPB1), mRNA	1242	6	0	1	2	3	2	1	1	4	3	4	6	4	9	4	6
ARHGAP32	XM_005699721.1	1.25699	0.0446159	PREDICTED: Capra hircus Rho GTPase activating protein 32 (ARHGAP32), mRNA	5530	2	24	10	7	4	8	3	14	2	6	76	10	6	24	43	8
LOC100860813	XM_005701684.1	1.23971	0.000343159	PREDICTED: Capra hircus HA25 (LOC100860813), mRNA	1311	6355	9187	8803	8447	7359	16142	7534	24560	29479	64311	4523	24894	13886	25708	20790	30484
NTNG1	XM_005678014.1	1.23118	0.0323707	PREDICTED: Capra hircus netrin G1 (NTNG1), mRNA	4054	2	4	2	2	0	8	2	2	4	6	10	6	0	6	15	6
ATP6V1E2	XM_005686564.1	1.2303	0.044334	PREDICTED: Capra hircus ATPase, H+ transporting, lysosomal 31kDa, V1 subunit E2 (ATP6V1E2), transcript variant X2, mRNA	945	3	1	1	0	2	2	0	1	4	4	4	0	2	3	5	3
CBLN3	XM_005685196.1	1.22971	0.0171319	PREDICTED: Capra hircus cerebellin 3 precursor (CBLN3), transcript variant X4, mRNA	1400	2	0	2	3	6	4	6	2	9	2	8	12	4	16	6	3
C5AR2	XM_005692665.1	1.22926	9.23464e-05	PREDICTED: Capra hircus complement component 5a receptor 2 (C5AR2), transcript variant X1, mRNA	2791	21	10	36	16	28	25	51	18	56	88	62	24	86	82	51	39
STX3	XM_005709365.1	1.22895	0.00176493	PREDICTED: Capra hircus syntaxin 3 (STX3), partial mRNA	795	12	19	17	22	9	4	8	16	34	13	66	16	32	39	43	13
ENTPD1	XM_005698265.1	1.22678	0.0207748	PREDICTED: Capra hircus ectonucleoside triphosphate diphosphohydrolase 1 (ENTPD1), transcript variant X2, mRNA	1891	4	0	4	8	2	4	2	0	2	12	6	14	4	8	6	6
LOC102186681	XM_005701701.1	1.21749	0.00364905	PREDICTED: Capra hircus galectin-9-like (LOC102186681), mRNA	745	194	24	298	606	358	94	330	337	516	457	247	1221	1377	495	475	475
LOC102171392	XR_311005.1	1.21402	0.004908	PREDICTED: Capra hircus uncharacterized LOC102171392 (LOC102171392), misc_RNA	822	435	408	494	284	38	98	27	377	297	580	401	759	887	726	672	777
LOC102175389	XM_005701624.1	1.17584	0.0323856	PREDICTED: Capra hircus leukocyte immunoglobulin-like receptor subfamily B member 4-like (LOC102175389), partial mRNA	659	0	48	4	27	45	35	19	12	30	27	69	4	70	64	92	76
DDX58	XM_005683566.1	1.16068	0.000119376	PREDICTED: Capra hircus DEAD (Asp-Glu-Ala-Asp) box polypeptide 58 (DDX58), mRNA	3406	1055	1416	1823	1464	1844	1833	1578	858	3778	1990	1396	5299	7468	1153	2026	3641
RABGGTB	XM_005678238.1	1.1549	0.00135208	PREDICTED: Capra hircus Rab geranylgeranyltransferase, beta subunit (RABGGTB), transcript variant X3, mRNA	1509	4	14	11	12	6	8	2	18	16	22	35	26	16	20	14	22
TMEM216	XM_005699756.1	1.15291	0.019089	PREDICTED: Capra hircus transmembrane protein 216 (TMEM216), transcript variant X1, mRNA	1011	4	4	1	10	4	0	8	2	12	16	8	5	5	18	4	8
FAM111B	XM_005690298.1	1.13813	0.0208021	PREDICTED: Capra hircus family with sequence similarity 111, member B (FAM111B), transcript variant X1, mRNA	2572	2	2	9	12	10	20	5	3	24	10	13	37	29	7	4	17
LOC102182861	XM_005682221.1	1.1313	0.0268355	PREDICTED: Capra hircus cytochrome P450 4F11-like (LOC102182861), partial mRNA	954	2	8	1	2	6	15	10	4	7	16	5	3	31	12	15	18
IFI6	XM_005676790.1	1.11393	0.000404328	PREDICTED: Capra hircus interferon, alpha-inducible protein 6 (IFI6), mRNA	750	1061	779	1376	1005	2105	1692	1410	776	3557	1455	990	4343	5632	1127	1498	3531
FMO2	XM_005690635.1	1.10926	0.00816039	PREDICTED: Capra hircus flavin containing monooxygenase 2 (non-functional) (FMO2), mRNA	1962	58	103	59	70	152	65	281	59	261	436	301	50	303	78	55	365
PRPF4B	XR_311027.1	1.10615	0.0183576	PREDICTED: Capra hircus PRP4 pre-mRNA processing factor 4 homolog B (yeast) (PRPF4B), transcript variant X6, misc_RNA	6784	4	4	2	8	8	2	2	4	4	2	10	14	6	8	16	14
SPAG16	XM_005676499.1	1.10566	0.00480962	PREDICTED: Capra hircus sperm associated antigen 16 (SPAG16), mRNA	1936	8	11	11	4	16	10	7	16	12	18	42	10	14	22	48	14
MX1	XM_005675747.1	1.09376	1.03768e-05	PREDICTED: Capra hircus myxovirus (influenza virus) resistance 1, interferon-inducible protein p78 (mouse) (MX1), mRNA	2513	7150	5345	7554	6170	8142	9651	5621	5015	17283	8645	7084	20774	27930	7130	12096	16247
PLXNA2	XM_005691105.1	1.08328	0.0141609	PREDICTED: Capra hircus plexin A2 (PLXNA2), mRNA	5741	5	4	15	25	23	28	7	9	5	18	43	46	42	26	23	44
ZNF544	XM_005709441.1	1.06357	0.00260071	PREDICTED: Capra hircus zinc finger protein 544 (ZNF544), mRNA	2560	9	4	14	13	2	14	4	13	15	26	23	25	21	17	13	16
IFIT3	XM_005698195.1	1.06191	0.00684078	PREDICTED: Capra hircus interferon-induced protein with tetratricopeptide repeats 3 (IFIT3), transcript variant X1, mRNA	1997	40	30	54	94	172	162	70	58	151	166	96	304	432	50	112	116
LOC102188938	XM_005701965.1	1.06029	0.000534354	PREDICTED: Capra hircus sialic acid-binding Ig-like lectin 14-like (LOC102188938), partial mRNA	896	282	88	225	163	129	72	237	304	317	292	335	551	845	256	230	326
RBBP8	XM_005697053.1	1.02963	0.0404043	PREDICTED: Capra hircus retinoblastoma binding protein 8 (RBBP8), transcript variant X3, mRNA	3064	2	4	0	3	4	3	8	7	2	15	4	6	16	6	6	10
CSPG4	XM_005695190.1	1.02578	0.000492572	PREDICTED: Capra hircus chondroitin sulfate proteoglycan 4 (CSPG4), mRNA	7951	52	50	92	82	163	88	104	104	164	238	329	236	142	62	218	115
GYLTL1B	XM_005690201.1	1.01536	0.0251056	PREDICTED: Capra hircus glycosyltransferase-like 1B (GYLTL1B), partial mRNA	2402	8	15	65	18	21	28	12	15	26	18	80	75	86	10	26	52
LOC102186759	XM_005682233.1	1.00869	0.0498718	PREDICTED: Capra hircus cytochrome P450 4F4-like (LOC102186759), partial mRNA	2199	10	18	6	4	40	35	14	6	7	34	10	13	103	26	31	45
HSPG2	XM_005677023.1	1.00031	0.0347236	PREDICTED: Capra hircus heparan sulfate proteoglycan 2 (HSPG2), mRNA	10788	23	19	18	50	44	120	18	45	27	35	100	100	124	197	9	87
LOC102188814	XM_005696615.1	0.994304	7.5285e-05	PREDICTED: Capra hircus BOLA class I histocompatibility antigen, alpha chain BL3-7-like (LOC102188814), transcript variant X4, mRNA	1810	46	38	37	21	58	53	30	54	54	70	60	92	100	129	85	85
IFIT1	XM_005698194.1	0.990811	0.000691248	PREDICTED: Capra hircus interferon-induced protein with tetratricopeptide repeats 1 (IFIT1), mRNA	1683	615	540	914	691	978	1094	1029	433	955	1056	1066	2531	3550	644	1023	1701
GH1	XM_005693996.1	0.984071	0.00808175	PREDICTED: Capra hircus growth hormone 1 (GH1), mRNA	750	10	9	14	3	10	10	2	7	27	16	13	14	8	14	12	27
SLC2A11	XM_005691751.1	0.979708	0.0160694	PREDICTED: Capra hircus solute carrier family 2 (facilitated glucose transporter), member 11 (SLC2A11), mRNA	2786	41	9	21	38	22	40	13	17	38	27	30	31	49	90	119	13
REPS2	XM_005701051.1	0.972712	0.0315851	PREDICTED: Capra hircus RALBP1 associated Eps domain containing 2 (REPS2), transcript variant X2, mRNA	2017	2	6	0	6	6	6	8	8	8	14	18	2	8	6	12	16
LOC102171384	XM_005696013.1	0.952565	0.00089935	PREDICTED: Capra hircus serine/arginine repetitive matrix protein 2-like (LOC102171384), transcript variant X3, mRNA	6517	34	26	35	27	52	16	16	32	38	30	58	51	58	73	82	72
LOC102169755	XM_005701837.1	0.941562	0.00409809	PREDICTED: Capra hircus uncharacterized LOC102169755 (LOC102169755), mRNA	754	21	61	9	22	49	49	40	44	57	44	41	75	90	130	55	79
NKTR	XM_005695581.1	0.93925	0.0478629	PREDICTED: Capra hircus natural killer-tumor recognition sequence (NKTR), transcript variant X1, mRNA	4636	0	8	12	12	4	8	2	4	4	6	10	18	14	18	12	16
CRISPLD2	XM_005691843.1	0.931051	0.0380329	PREDICTED: Capra hircus cysteine-rich secretory protein LCCL domain containing 2 (CRISPLD2), mRNA	4031	31	31	57	126	86	51	98	66	78	55	194	163	420	31	26	87
TRAFD1	XM_005691550.1	0.913214	0.00154958	PREDICTED: Capra hircus TRAF-type zinc finger domain containing 1 (TRAFD1), transcript variant X2, mRNA	2844	47	24	20	40	47	81	16	36	72	67	54	86	104	58	60	88
NT5DC1	XM_005684545.1	0.912672	0.00657458	PREDICTED: Capra hircus 5'-nucleotidase domain containing 1 (NT5DC1), transcript variant X2, mRNA	1744	28	23	31	7	24	3	30	12	44	36	40	49	28	36	26	41
P2RY12	XM_005675443.1	0.910626	0.0352993	PREDICTED: Capra hircus purinergic receptor P2Y, G-protein coupled, 12 (P2RY12), transcript variant X1, mRNA	2269	6	2	8	5	2	4	6	2	2	10	4	10	7	12	10	12
CHCHD7	XM_005688992.1	0.905969	0.0350491	PREDICTED: Capra hircus coiled-coil-helix-coiled-coil-helix domain containing 7 (CHCHD7), transcript variant X1, mRNA	796	6	0	9	3	7	6	11	9	5	4	14	17	10	18	14	14
BCL2L12	XM_005692728.1	0.901504	0.0481874	PREDICTED: Capra hircus BCL2-like 12 (proline rich) (BCL2L12), transcript variant X1, mRNA	958	3	4	7	5	4	4	1	6	8	6	16	10	1	9	11	4
LOC102174824	XM_005701213.1	0.901141	0.000370937	PREDICTED: Capra hircus zinc finger protein 91-like (LOC102174824), mRNA	2361	11	16	18	22	26	23	22	28	32	51	29	53	36	44	37	32
TRPV4	XM_005691683.1	0.901093	0.0200834	PREDICTED: Capra hircus transient receptor potential cation channel, subfamily V, member 4 (TRPV4), mRNA	2531	82	128	144	226	147	288	32	410	114	159	267	297	349	589	453	511
LOC102178816	XM_005682433.1	0.896388	0.0139463	PREDICTED: Capra hircus EGF-like module-containing mucin-like hormone receptor-like 4-like (LOC102178816), mRNA	2586	46	11	68	56	41	14	30	39	48	46	72	131	134	36	46	60
LOC102176779	XM_005701257.1	0.894017	0.00475261	PREDICTED: Capra hircus necdin-like (LOC102176779), mRNA	1648	22	19	20	12	24	38	16	18	50	28	51	10	46	43	60	29
C13H20orf196	XM_005688173.1	0.889436	0.0366889	PREDICTED: Capra hircus chromosome 13 open reading frame, human C20orf196 (C13H20orf196), transcript variant X3, mRNA	1231	7	0	5	21	17	5	5	10	24	16	17	14	18	12	22	9
AGRN	XM_005690869.1	0.881098	0.00747912	PREDICTED: Capra hircus agrin (AGRN), partial mRNA	7050	39	137	118	78	102	86	70	72	107	70	86	310	296	95	117	221
ADRA2A	XM_005698608.1	0.867588	0.0399622	PREDICTED: Capra hircus adrenoceptor alpha 2A (ADRA2A), mRNA	2753	48	30	65	131	105	31	90	86	99	74	205	122	406	41	28	110
LOC102172887	XM_005701454.1	0.860764	0.00686156	PREDICTED: Capra hircus SLA class II histocompatibility antigen, DQ haplotype D alpha chain-like (LOC102172887), mRNA	1161	3548	4658	2396	2205	3730	3434	4171	8794	8935	8227	2392	10851	6404	12348	9457	1918
LOC102176786	XM_005701685.1	0.859759	0.000345135	PREDICTED: Capra hircus boLa class II histocompatibility antigen, DQB*0101 beta chain-like (LOC102176786), mRNA	1388	23177	12371	11613	11059	9293	12974	11580	22225	33435	53327	11998	26262	19301	25526	17989	23494
CD300LF	XM_005694158.1	0.845285	0.00908204	PREDICTED: Capra hircus CD300 molecule-like family member f (CD300LF), transcript variant X2, mRNA	1973	18	36	10	22	32	18	50	32	38	28	36	46	53	103	56	34
ELL3	XM_005695311.1	0.842969	0.0401973	PREDICTED: Capra hircus elongation factor RNA polymerase II-like 3 (ELL3), transcript variant X2, mRNA	1787	5	2	4	7	6	6	0	5	7	7	8	6	9	4	10	13
FBXL7	XM_005694878.1	0.840712	0.01518	PREDICTED: Capra hircus F-box and leucine-rich repeat protein 7 (FBXL7), mRNA	4029	8	4	12	8	11	6	16	11	29	12	16	8	10	24	21	18
SIGLEC14	XM_005692896.1	0.840407	0.00162332	PREDICTED: Capra hircus sialic acid binding Ig-like lectin 14 (SIGLEC14), mRNA	1339	74	57	66	73	63	63	58	89	95	91	155	107	288	79	91	79
IFI44	XM_005678196.1	0.832017	0.0013268	PREDICTED: Capra hircus interferon-induced protein 44 (IFI44), transcript variant X2, mRNA	1746	67	45	91	55	35	50	78	74	98	78	139	124	202	102	72	77
LOC102170912	XM_005675140.1	0.830849	0.0199843	PREDICTED: Capra hircus uncharacterized LOC102170912 (LOC102170912), mRNA	1555	93	113	200	123	425	138	271	87	392	157	267	479	696	103	186	302
CBWD1	XM_005683712.1	0.828314	0.04171	PREDICTED: Capra hircus COBW domain containing 1 (CBWD1), transcript variant X2, mRNA	1418	9	1	4	6	4	8	3	1	6	9	8	9	6	10	6	11
DOCK6	XM_005682467.1	0.826936	0.0154559	PREDICTED: Capra hircus dedicator of cytokinesis 6 (DOCK6), mRNA	6063	189	88	171	109	49	167	32	344	246	225	145	310	262	392	226	261
C18H19orf12	XM_005692233.1	0.826593	0.0184248	PREDICTED: Capra hircus chromosome 18 open reading frame, human C19orf12 (C18H19orf12), transcript variant X1, mRNA	3272	26	28	21	12	10	32	22	10	42	20	66	16	48	18	30	48
PRDX3	XM_005698534.1	0.809658	0.0370202	PREDICTED: Capra hircus peroxiredoxin 3 (PRDX3), transcript variant X2, mRNA	1559	12	4	16	10	2	12	4	14	24	12	14	30	16	12	12	12
LOC102171434	XM_005686411.1	0.807094	0.015205	PREDICTED: Capra hircus two pore calcium channel protein 1-like (LOC102171434), mRNA	3041	75	61	125	87	206	92	104	54	151	160	330	206	258	36	100	172
ACPL2	XM_005675502.1	0.796281	0.000280414	PREDICTED: Capra hircus acid phosphatase-like 2 (ACPL2), mRNA	2885	100	83	111	82	119	78	212	78	144	230	239	169	169	210	174	171
PDLIM5	XM_005681413.1	0.795445	0.0485696	PREDICTED: Capra hircus PDZ and LIM domain 5 (PDLIM5), transcript variant X2, mRNA	5663	18	26	4	18	10	15	34	25	20	18	27	49	69	47	8	25
LOC102169556	XM_005699389.1	0.795442	0.0177171	PREDICTED: Capra hircus c-C motif chemokine 5-like (LOC102169556), mRNA	3650	280	181	526	188	344	763	340	211	309	345	1573	602	614	723	464	297
CR2	XM_005690447.1	0.79522	0.0136669	PREDICTED: Capra hircus complement component (3d/Epstein Barr virus) receptor 2 (CR2), transcript variant X1, mRNA	4427	11	13	22	3	7	17	12	14	15	20	27	30	22	24	20	16
TBC1D4	XM_005687658.1	0.792683	0.0112456	PREDICTED: Capra hircus TBC1 domain family, member 4 (TBC1D4), transcript variant X2, mRNA	2992	6	4	10	10	12	10	6	8	16	16	16	20	12	8	16	12
DHX58	XM_005693841.1	0.78844	0.0147597	PREDICTED: Capra hircus DEXH (Asp-Glu-X-His) box polypeptide 58 (DHX58), transcript variant X1, mRNA	2631	12	18	18	14	16	14	8	10	18	8	26	32	42	20	22	24
RAB23	XM_005696180.1	0.785473	0.0376454	PREDICTED: Capra hircus RAB23, member RAS oncogene family (RAB23), transcript variant X1, mRNA	2783	6	18	4	14	4	16	4	12	19	12	8	24	22	20	16	16
FMNL2	XM_005676239.1	0.783469	0.00175026	PREDICTED: Capra hircus formin-like 2 (FMNL2), mRNA	5046	241	401	484	240	688	579	788	515	404	911	1131	950	1029	1052	819	505
MTX2	XM_005675929.1	0.78151	0.0428722	PREDICTED: Capra hircus metaxin 2 (MTX2), transcript variant X2, mRNA	1304	10	5	9	1	8	8	6	6	17	16	12	9	8	18	10	3
NADK2	XM_005694791.1	0.774144	0.0104964	PREDICTED: Capra hircus NAD kinase 2, mitochondrial (NADK2), transcript variant X1, mRNA	1539	14	14	33	25	17	22	10	31	40	27	30	50	26	23	51	40
VWA3B	XM_005686429.1	0.773073	0.0449781	PREDICTED: Capra hircus von Willebrand factor A domain containing 3B (VWA3B), mRNA	4724	8	10	5	5	10	16	2	4	11	11	24	6	10	17	12	13
AHNAK2	XM_005695474.1	0.771226	0.0432836	PREDICTED: Capra hircus AHNAK nucleoprotein 2 (AHNAK2), mRNA	14519	181	618	367	715	541	542	77	532	284	277	321	1149	968	978	1216	933
FRMD4B	XM_005695748.1	0.75964	0.000455772	PREDICTED: Capra hircus FERM domain containing 4B (FRMD4B), mRNA	4658	160	135	172	155	202	206	132	187	117	358	326	380	354	265	228	273
IFI44L	XM_005678249.1	0.751219	0.000277777	PREDICTED: Capra hircus interferon-induced protein 44-like (IFI44L), mRNA	1499	934	976	1185	1101	1180	968	1328	814	1919	1062	1230	2934	2652	1153	1581	1805
SPATA6L	XM_005683702.1	0.750636	0.0462524	PREDICTED: Capra hircus spermatogenesis associated 6-like (SPATA6L), mRNA	1482	3	6	3	6	6	5	3	4	8	10	9	2	7	9	8	9
LOC102191603	XM_005682395.1	0.747904	0.00679899	PREDICTED: Capra hircus heterogeneous nuclear ribonucleoproteins A2/B1-like (LOC102191603), mRNA	1084	11	24	29	15	22	23	11	24	27	47	27	31	49	26	31	34
LOC102183064	XR_310214.1	0.738249	0.0201563	PREDICTED: Capra hircus uncharacterized LOC102183064 (LOC102183064), misc_RNA	505	11	15	14	21	9	17	12	21	37	41	8	30	23	28	18	20
SIGLEC1	XM_005688201.1	0.736632	0.0358598	PREDICTED: Capra hircus sialic acid binding Ig-like lectin 1, sialoadhesin (SIGLEC1), mRNA	6766	37	176	128	115	126	151	38	110	57	80	185	325	224	163	174	267
ZNF404	XM_005692630.1	0.733721	0.0378111	PREDICTED: Capra hircus zinc finger protein 404 (ZNF404), mRNA	1876	14	7	6	13	7	9	5	2	14	10	9	19	18	10	16	10
C1R	XM_005680921.1	0.732437	0.0376399	PREDICTED: Capra hircus complement component 1, r subcomponent (C1R), transcript variant X2, mRNA	2358	109	30	115	115	122	64	180	74	206	172	289	123	243	40	56	225
IFIT5	XM_005698239.1	0.732248	0.000284558	PREDICTED: Capra hircus interferon-induced protein with tetratricopeptide repeats 5 (IFIT5), mRNA	3081	1676	1823	1937	1810	2017	2342	3185	1537	2981	2692	2963	4611	4874	1733	2927	4371
ATP8B3	XM_005682922.1	0.72988	0.0324542	PREDICTED: Capra hircus ATPase, aminophospholipid transporter, class I, type 8B, member 3 (ATP8B3), mRNA	4617	73	111	106	64	95	46	25	26	40	71	95	122	158	205	130	94
LOC102185156	XM_005700032.1	0.728281	0.00109701	PREDICTED: Capra hircus aldehyde dehydrogenase family 3 member B1-like (LOC102185156), mRNA	2442	79	37	35	48	54	46	52	57	71	61	107	80	122	88	75	75
IFI44	XM_005678197.1	0.727982	0.00118146	PREDICTED: Capra hircus interferon-induced protein 44 (IFI44), transcript variant X3, mRNA	1694	69	52	66	62	48	63	78	71	114	99	136	133	154	89	69	59
RPP38	XM_005687964.1	0.726667	0.0403923	PREDICTED: Capra hircus ribonuclease P/MRP 38kDa subunit (RPP38), transcript variant X1, mRNA	1220	9	2	16	8	10	12	6	6	20	10	8	18	20	16	10	14
SMIM15	XM_005694668.1	0.724698	0.0233742	PREDICTED: Capra hircus small integral membrane protein 15 (SMIM15), transcript variant X2, mRNA	2427	25	20	38	33	27	40	38	20	85	23	16	68	74	37	37	62
UCHL1	XM_005681551.1	0.723728	0.0272987	PREDICTED: Capra hircus ubiquitin carboxyl-terminal esterase L1 (ubiquitin thiolesterase) (UCHL1), transcript variant X1, mRNA	1073	4	14	21	10	18	6	18	16	25	36	24	18	12	18	24	23
HSF2BP	XM_005675652.1	0.721883	0.0291753	PREDICTED: Capra hircus heat shock transcription factor 2 binding protein (HSF2BP), mRNA	1854	28	21	21	22	16	14	27	18	69	10	36	40	52	25	17	30
PLEKHG7	XM_005679815.1	0.717279	0.0446828	PREDICTED: Capra hircus pleckstrin homology domain containing, family G (with RhoGef domain) member 7 (PLEKHG7), mRNA	1473	11	13	22	7	21	6	7	10	11	28	21	19	33	9	20	21
GUK1	XM_005682070.1	0.712781	0.0164766	PREDICTED: Capra hircus guanylate kinase 1 (GUK1), transcript variant X3, mRNA	968	12	8	6	5	14	11	11	10	22	22	15	16	15	13	15	10
LOC102189155	XR_310788.1	0.707798	0.0393168	PREDICTED: Capra hircus uncharacterized LOC102189155 (LOC102189155), misc_RNA	1220	22	19	11	34	21	22	6	26	48	52	14	38	37	28	12	40
LOC100860806	XM_005677121.1	0.706103	0.0160159	PREDICTED: Capra hircus discoidin domain receptor family member 2 (LOC100860806), transcript variant X1, mRNA	3260	12	19	22	11	16	35	18	11	47	31	24	22	40	28	23	24
MAPKAPK5	XM_005691556.1	0.704446	0.0327047	PREDICTED: Capra hircus mitogen-activated protein kinase-activated protein kinase 5 (MAPKAPK5), transcript variant X2, mRNA	1964	12	16	4	12	8	16	6	18	14	16	14	16	30	20	16	26
LOC102180290	XM_005680768.1	0.703536	0.00145735	PREDICTED: Capra hircus putative ubiquitin carboxyl-terminal hydrolase 41-like (LOC102180290), mRNA	1578	341	498	405	401	486	376	313	265	506	390	504	757	1165	450	521	768
LY6E	XM_005688801.1	0.699271	0.00923013	PREDICTED: Capra hircus lymphocyte antigen 6 complex, locus E (LY6E), mRNA	1126	1983	2120	2686	2599	2756	1785	3241	1645	3911	1737	2954	5528	4526	1280	3270	7275
EPB41L3	XM_005697125.1	0.696371	0.000820069	PREDICTED: Capra hircus erythrocyte membrane protein band 4.1-like 3 (EPB41L3), mRNA	4071	697	1324	1443	639	972	1248	1730	944	1194	2190	2051	1821	1567	1956	2516	1380
LOC102173865	XM_005689886.1	0.691971	0.0278782	PREDICTED: Capra hircus leucine-rich repeat-containing protein 51-like (LOC102173865), transcript variant X1, mRNA	795	10	8	13	8	14	10	5	13	13	21	19	7	17	21	19	16
IL1R2	XM_005686291.1	0.689824	0.0302438	PREDICTED: Capra hircus interleukin 1 receptor, type II (IL1R2), transcript variant X1, mRNA	1856	58	20	40	38	39	15	24	46	48	65	36	75	32	71	27	101
SYDE1	XM_005682241.1	0.689144	0.0229103	PREDICTED: Capra hircus synapse defective 1, Rho GTPase, homolog 1 (C. elegans) (SYDE1), mRNA	2592	42	44	14	37	28	45	14	21	44	33	27	54	44	72	72	51
CD69	XM_005680868.1	0.688835	0.0294914	PREDICTED: Capra hircus CD69 molecule (CD69), mRNA	1714	2982	1790	4070	2487	1632	973	2920	2161	2658	2719	2636	4536	2689	1297	4517	9497
ANKRD28	XM_005675717.1	0.688804	0.0458563	PREDICTED: Capra hircus ankyrin repeat domain 28 (ANKRD28), transcript variant X2, mRNA	3740	4	7	10	10	2	5	9	9	12	8	12	11	12	16	10	11
LOC102182685	XM_005682065.1	0.678082	0.0155853	PREDICTED: Capra hircus uncharacterized LOC102182685 (LOC102182685), mRNA	4025	43	31	43	34	48	14	29	16	38	45	66	36	43	79	61	48
LOC102179403	XM_005690428.1	0.67688	0.0056214	PREDICTED: Capra hircus C4b-binding protein alpha chain-like (LOC102179403), mRNA	1519	913	710	540	157	454	398	683	464	863	783	604	1109	916	945	1084	611
IFIT3	XM_005698196.1	0.675422	0.0260992	PREDICTED: Capra hircus interferon-induced protein with tetratricopeptide repeats 3 (IFIT3), transcript variant X2, mRNA	2135	83	84	136	61	105	104	192	50	107	114	184	228	333	106	74	160
AK2	XM_005676683.1	0.670557	0.0157653	PREDICTED: Capra hircus adenylate kinase 2 (AK2), transcript variant X1, mRNA	941	34	24	33	15	24	35	41	25	70	47	29	46	69	58	32	22
IFI44	XM_005678195.1	0.667983	0.0465752	PREDICTED: Capra hircus interferon-induced protein 44 (IFI44), transcript variant X1, mRNA	1673	14	8	24	12	13	15	8	18	8	18	37	25	33	19	16	24
CASP7	XM_005698497.1	0.653432	0.00883596	PREDICTED: Capra hircus caspase 7, apoptosis-related cysteine peptidase (CASP7), transcript variant X1, mRNA	2483	47	77	69	89	71	93	58	35	125	133	96	122	159	101	51	77
RPL35A	XM_005675050.1	0.648233	0.0104384	PREDICTED: Capra hircus ribosomal protein L35a (RPL35A), transcript variant X2, mRNA	477	88	73	70	82	113	98	202	79	179	222	110	122	76	217	188	154
HSP70B'	XM_005677146.1	0.646018	0.027527	PREDICTED: Capra hircus heat shock 70kDa protein 6 (HSP70B') (HSPA6), mRNA	2356	71	55	20	49	97	79	66	72	120	118	160	96	110	63	32	104
FBXL5	XM_005681909.1	0.644613	0.0455807	PREDICTED: Capra hircus F-box and leucine-rich repeat protein 5 (FBXL5), transcript variant X2, mRNA	2719	16	6	8	10	6	10	14	12	16	8	12	12	16	22	23	20
GTDC1	XM_005676178.1	0.642008	0.0356336	PREDICTED: Capra hircus glycosyltransferase-like domain containing 1 (GTDC1), transcript variant X3, mRNA	3562	10	12	14	6	11	15	6	19	14	23	14	19	14	18	24	21
EPSTI1	XM_005687584.1	0.638761	0.000144211	PREDICTED: Capra hircus epithelial stromal interaction 1 (breast) (EPSTI1), mRNA	1118	5327	5792	4762	3704	7343	4741	6698	4573	11229	8437	5634	8079	11734	7108	6588	8662
TYROBP	XM_005692282.1	0.637322	0.0441206	PREDICTED: Capra hircus TYRO protein tyrosine kinase binding protein (TYROBP), transcript variant X1, mRNA	558	22	10	12	10	8	8	8	8	22	20	18	16	22	16	6	16
LOC102187668	XM_005682165.1	0.632066	0.0361958	PREDICTED: Capra hircus CBL-interacting protein kinase 20-like (LOC102187668), mRNA	1131	13	10	10	15	15	8	12	10	29	23	19	13	18	25	11	9
ARHGAP18	XM_005684733.1	0.628419	0.0377762	PREDICTED: Capra hircus Rho GTPase activating protein 18 (ARHGAP18), transcript variant X1, mRNA	3499	14	12	34	16	26	28	14	12	30	36	28	18	34	18	36	44
ABCA9	XM_005694497.1	0.628266	0.0423002	PREDICTED: Capra hircus ATP-binding cassette, sub-family A (ABC1), member 9 (ABCA9), mRNA	5746	13	15	11	8	19	6	20	14	17	23	21	22	38	18	12	15
FCRL2	XM_005677296.1	0.625839	0.0011122	PREDICTED: Capra hircus Fc receptor-like 2 (FCRL2), mRNA	1717	4325	6588	4385	4553	3444	7007	3027	5391	8645	8784	4096	6670	8774	9509	7720	6566
TNFAIP8	XM_005682723.1	0.61712	0.0434659	PREDICTED: Capra hircus tumor necrosis factor, alpha-induced protein 8 (TNFAIP8), transcript variant X2, mRNA	2009	16	20	12	12	9	20	16	12	32	24	36	24	10	24	18	14
SGCB	XM_005681607.1	0.604461	0.0287212	PREDICTED: Capra hircus sarcoglycan, beta (43kDa dystrophin-associated glycoprotein) (SGCB), mRNA	1358	10	21	22	13	33	11	21	15	29	25	30	26	23	26	29	36
DRAM1	XM_005680638.1	0.604099	0.00784071	PREDICTED: Capra hircus DNA-damage regulated autophagy modulator 1 (DRAM1), partial mRNA	2846	466	296	604	463	784	654	1272	408	727	955	799	968	1382	875	837	980
CMPK2	XM_005687096.1	0.596737	0.0159932	PREDICTED: Capra hircus cytidine monophosphate (UMP-CMP) kinase 2, mitochondrial (CMPK2), mRNA	1451	566	586	566	570	891	740	1033	425	1215	736	679	1547	1759	472	603	1143
LOC102174966	XM_005692737.1	0.593106	0.0430623	PREDICTED: Capra hircus zinc finger protein 347-like (LOC102174966), mRNA	2704	27	51	80	120	89	131	48	66	66	101	133	82	156	138	164	93
CDHR5	XM_005700099.1	0.592079	0.0286226	PREDICTED: Capra hircus cadherin-related family member 5 (CDHR5), partial mRNA	2478	109	232	203	143	279	160	147	115	230	162	205	388	539	167	195	225
LAMP3	XM_005675214.1	0.589807	0.00700053	PREDICTED: Capra hircus lysosomal-associated membrane protein 3 (LAMP3), transcript variant X1, mRNA	2096	1059	1007	1262	719	719	1236	707	613	1468	1646	1004	2349	1572	703	1165	1220
XCR1	XM_005696043.1	0.584828	0.0281681	PREDICTED: Capra hircus chemokine (C motif) receptor 1 (XCR1), mRNA	2130	34	19	21	24	41	35	36	34	34	36	56	53	81	40	26	42
MARK1	XM_005690579.1	0.58289	0.0134393	PREDICTED: Capra hircus MAP/microtubule affinity-regulating kinase 1 (MARK1), partial mRNA	4134	121	293	368	239	223	224	181	162	205	245	449	334	489	348	331	346
LOC102180879	XM_005693088.1	0.575321	0.0362548	PREDICTED: Capra hircus phosphatidylcholine transfer protein-like (LOC102180879), transcript variant X1, mRNA	1791	34	24	32	17	30	22	40	61	63	55	22	42	52	56	52	50
LOC102190867	XM_005700899.1	0.572518	0.00693551	PREDICTED: Capra hircus methionine aminopeptidase 2-like (LOC102190867), mRNA	690	134	129	109	72	62	77	75	60	142	157	122	122	126	126	131	154
PLAU	XM_005699221.1	0.566733	0.0145931	PREDICTED: Capra hircus plasminogen activator, urokinase (PLAU), mRNA	2377	102	160	162	213	241	178	214	123	191	166	299	312	439	219	184	266
LOC102177862	XR_309925.1	0.565214	0.0269478	PREDICTED: Capra hircus uncharacterized LOC102177862 (LOC102177862), transcript variant X1, misc_RNA	1548	26	12	20	16	19	21	24	24	24	26	31	33	40	19	27	41
TBC1D16	XM_005694405.1	0.551518	0.00630818	PREDICTED: Capra hircus TBC1 domain family, member 16 (TBC1D16), mRNA	7582	271	319	236	262	266	241	217	214	178	499	341	310	329	542	374	427
MPPE1	XM_005697146.1	0.546936	0.0333097	PREDICTED: Capra hircus metallophosphoesterase 1 (MPPE1), transcript variant X1, mRNA	3648	44	38	21	21	35	28	60	35	83	53	30	46	53	43	57	50
HERC5	XM_005681669.1	0.54379	0.00617021	PREDICTED: Capra hircus HECT and RLD domain containing E3 ubiquitin protein ligase 5 (HERC5), mRNA	3903	749	1059	1157	828	1141	941	962	807	1278	1184	1035	2021	2376	905	1032	1413
CCDC14	XM_005675042.1	0.539523	0.0117715	PREDICTED: Capra hircus coiled-coil domain containing 14 (CCDC14), mRNA	3113	65	73	103	113	123	74	69	116	91	134	154	164	128	124	124	160
NOMO1	XM_005697968.1	0.535752	0.00549233	PREDICTED: Capra hircus NODAL modulator 1 (NOMO1), partial mRNA	4047	7801	10482	12752	16542	10605	9624	8220	17154	21876	22540	18303	14312	10211	18056	16099	16384
XAF1	XM_005693425.1	0.533005	0.0088225	PREDICTED: Capra hircus XIAP associated factor 1 (XAF1), transcript variant X2, mRNA	1422	176	330	263	252	277	268	263	221	307	311	291	462	625	254	371	372
RABGAP1L	XM_005690904.1	0.526171	0.0439964	PREDICTED: Capra hircus RAB GTPase activating protein 1-like (RABGAP1L), transcript variant X5, mRNA	3479	27	23	30	29	18	21	44	29	24	37	37	66	41	41	39	35
LOC102180790	XM_005691749.1	0.517486	0.00747624	PREDICTED: Capra hircus uncharacterized LOC102180790 (LOC102180790), mRNA	1509	495	532	452	461	403	746	246	467	746	771	452	688	838	789	678	557
KIAA1324	XM_005677961.1	0.514874	0.0248349	PREDICTED: Capra hircus KIAA1324 ortholog (KIAA1324), transcript variant X1, mRNA	3309	131	123	109	70	75	104	62	49	161	171	108	152	100	111	103	140
EHHADH	XM_005675175.1	0.508222	0.0057096	PREDICTED: Capra hircus enoyl-CoA, hydratase/3-hydroxyacyl CoA dehydrogenase (EHHADH), mRNA	4365	225	164	265	259	249	221	318	199	327	378	326	401	408	231	248	404
LOC102185049	XM_005696752.1	0.499926	0.0323022	PREDICTED: Capra hircus histone H2A type 1-C-like (LOC102185049), mRNA	774	195	77	83	113	102	129	127	87	295	153	106	120	209	150	142	129
C7	XM_005694754.1	0.498887	0.0443896	PREDICTED: Capra hircus complement component 7 (C7), mRNA	3751	105	120	181	237	219	251	162	146	125	240	427	193	299	222	190	327
DUSP18	XM_005691636.1	0.495678	0.0133033	PREDICTED: Capra hircus dual specificity phosphatase 18 (DUSP18), mRNA	2867	435	269	333	495	575	597	286	314	379	680	546	616	795	566	598	508
TIE1	XM_005678786.1	0.492893	0.031135	PREDICTED: Capra hircus tyrosine kinase with immunoglobulin-like and EGF-like domains 1 (TIE1), mRNA	3254	251	208	428	334	314	339	250	246	192	501	443	516	532	388	231	566
CCS	XM_005699933.1	0.489238	0.0108781	PREDICTED: Capra hircus copper chaperone for superoxide dismutase (CCS), mRNA	1081	2225	2394	1228	1937	2411	1349	2584	1762	4685	2227	1918	3102	3370	2773	2288	2165
CNOT6	XM_005682026.1	0.486925	0.0471598	PREDICTED: Capra hircus CCR4-NOT transcription complex, subunit 6 (CNOT6), transcript variant X2, mRNA	3508	16	31	25	35	20	29	24	31	35	43	53	36	36	28	40	29
AGPAT9	XM_005681853.1	0.480958	0.0270401	PREDICTED: Capra hircus 1-acylglycerol-3-phosphate O-acyltransferase 9 (AGPAT9), mRNA	1440	538	457	473	600	361	457	405	850	972	1271	433	731	840	633	479	557
ZMAT3	XM_005675291.1	0.480488	0.0268379	PREDICTED: Capra hircus zinc finger, matrin-type 3 (ZMAT3), transcript variant X2, mRNA	1981	33	21	34	40	40	50	37	40	57	58	37	49	62	53	48	52
LOC102172644	XM_005688946.1	0.476788	0.0391591	PREDICTED: Capra hircus uncharacterized LOC102172644 (LOC102172644), mRNA	3806	4351	7131	8251	3502	5301	2983	6289	6140	5563	7905	5187	7388	6392	5605	9538	13929
CPM	XM_005680195.1	0.472881	0.0421573	PREDICTED: Capra hircus carboxypeptidase M (CPM), mRNA	4193	100	205	133	183	147	166	102	137	193	304	133	299	195	127	153	249
OSBPL3	XM_005679288.1	0.467275	0.0348194	PREDICTED: Capra hircus oxysterol binding protein-like 3 (OSBPL3), transcript variant X1, mRNA	3179	35	30	48	38	45	60	40	40	59	40	65	78	50	59	56	60
ALDH3B1	XM_005709678.1	0.458869	0.0211847	PREDICTED: Capra hircus aldehyde dehydrogenase 3 family, member B1 (ALDH3B1), mRNA	1904	465	221	218	216	342	256	419	309	471	263	502	428	549	393	383	373
AKR1B1	XM_005679486.1	0.458365	0.042718	PREDICTED: Capra hircus aldo-keto reductase family 1, member B1 (aldose reductase) (AKR1B1), transcript variant X1, mRNA	1387	336	529	301	250	336	405	353	298	873	711	258	377	439	299	526	443
TRAK2	XM_005676369.1	0.453853	0.0497344	PREDICTED: Capra hircus trafficking protein, kinesin binding 2 (TRAK2), transcript variant X1, mRNA	6376	95	145	134	156	133	94	99	93	145	133	263	190	100	118	210	150
RCN1	XM_005690109.1	0.438243	0.0280694	PREDICTED: Capra hircus reticulocalbin 1, EF-hand calcium binding domain (RCN1), mRNA	1942	376	341	348	390	576	479	688	395	646	716	498	560	383	730	911	440
THBD	XM_005688118.1	0.437022	0.0314033	PREDICTED: Capra hircus thrombomodulin (THBD), partial mRNA	2731	198	150	246	243	248	248	311	232	161	349	259	420	358	402	320	283
BTBD3	XM_005687816.1	0.436121	0.0220158	PREDICTED: Capra hircus BTB (POZ) domain containing 3 (BTBD3), mRNA	3287	236	190	183	213	274	128	174	145	214	250	337	235	223	332	262	248
LOC102173377	XM_005682120.1	0.424728	0.039627	PREDICTED: Capra hircus bone marrow stromal antigen 2-like (LOC102173377), mRNA	897	598	192	504	444	598	297	490	430	895	439	544	567	639	584	594	535
AKAP7	XM_005684749.1	0.422419	0.0273019	PREDICTED: Capra hircus A kinase (PRKA) anchor protein 7 (AKAP7), transcript variant X2, mRNA	1978	153	194	175	152	184	149	217	178	366	200	188	216	319	166	237	209
PAM	XM_005683462.1	0.419302	0.0269264	PREDICTED: Capra hircus peptidylglycine alpha-amidating monooxygenase (PAM), mRNA	3505	777	549	595	845	775	738	1019	927	621	1088	1081	612	1412	1205	1181	1172
C7H19orf59	XM_005682479.1	0.405652	0.0318767	PREDICTED: Capra hircus chromosome 7 open reading frame, human C19orf59 (C7H19orf59), mRNA	2002	642	691	831	843	812	721	732	770	731	614	1199	1435	1383	1142	773	783
B3GAT3	XM_005699823.1	0.405243	0.0318134	PREDICTED: Capra hircus beta-1,3-glucuronyltransferase 3 (glucuronosyltransferase I) (B3GAT3), mRNA	1365	965	643	427	658	721	590	330	629	1090	956	715	817	858	776	586	851
BTN2A1	XM_005696734.1	0.404937	0.0236892	PREDICTED: Capra hircus butyrophilin, subfamily 2, member A1 (BTN2A1), mRNA	2076	492	882	633	657	854	837	517	842	660	911	988	1099	840	1219	1014	899
LOC102181776	XM_005701951.1	0.398974	0.0319444	PREDICTED: Capra hircus sialic acid-binding Ig-like lectin 14-like (LOC102181776), partial mRNA	1167	1786	1948	1697	1941	2791	2683	2454	1843	1440	2814	3478	1947	3413	3442	3499	2652
SMIM3	XM_005683180.1	0.398174	0.0457432	PREDICTED: Capra hircus small integral membrane protein 3 (SMIM3), transcript variant X1, mRNA	1516	67	89	72	73	85	108	122	89	121	109	96	130	150	144	79	109
NREP	XM_005685030.1	0.396749	0.0380553	PREDICTED: Capra hircus neuronal regeneration related protein (NREP), mRNA	1978	6232	4524	7274	3968	3900	5404	5949	6824	8187	10023	3594	6133	7882	7695	5565	9767
HOMER3	XM_005682099.1	0.389366	0.036057	PREDICTED: Capra hircus homer homolog 3 (Drosophila) (HOMER3), mRNA	1418	466	243	462	450	554	357	552	391	413	689	464	573	772	555	455	661
MPEG1	XM_005690302.1	0.388932	0.0403634	PREDICTED: Capra hircus macrophage expressed 1 (MPEG1), transcript variant X2, mRNA	4214	74	106	86	100	92	100	120	110	130	116	152	136	148	94	156	108
LOC102172254	XM_005682411.1	0.385997	0.0465684	PREDICTED: Capra hircus CD209 antigen-like protein 2-like (LOC102172254), mRNA	861	364	409	324	312	479	489	808	347	466	638	745	531	617	477	649	501
IFIH1	XM_005676042.1	0.378405	0.0210302	PREDICTED: Capra hircus interferon induced with helicase C domain 1 (IFIH1), mRNA	3332	3070	3001	4032	3025	3475	3897	2947	2747	3999	3764	3697	5407	6435	2991	3712	4324
SPATA5L1	XM_005685866.1	0.372304	0.0208918	PREDICTED: Capra hircus spermatogenesis associated 5-like 1 (SPATA5L1), mRNA	1888	488	553	639	715	539	721	611	390	717	797	659	728	919	830	621	826
MYCL	XM_005678652.1	0.365398	0.0474233	PREDICTED: Capra hircus v-myc avian myelocytomatosis viral oncogene lung carcinoma derived homolog (MYCL), mRNA	3056	834	426	685	554	632	627	569	478	703	919	1228	559	841	649	536	810
TNFAIP8	XM_005682722.1	0.364882	0.0393584	PREDICTED: Capra hircus tumor necrosis factor, alpha-induced protein 8 (TNFAIP8), transcript variant X1, mRNA	1929	189	128	120	103	109	128	154	147	198	187	169	190	202	178	139	138
PGPEP1	XM_005682180.1	0.35095	0.0202505	PREDICTED: Capra hircus pyroglutamyl-peptidase I (PGPEP1), mRNA	3186	4031	3465	2890	3152	3253	5245	3010	3150	5049	4806	3684	3488	5154	5725	4551	3879
PTDSS1	XM_005689312.1	0.314321	0.0203414	PREDICTED: Capra hircus phosphatidylserine synthase 1 (PTDSS1), mRNA	2301	5315	4954	4869	4830	5893	5745	5207	6211	7712	7514	5187	6550	7953	5751	5603	7781
Downregulated
Gene symbol	Transcript ID	log2 FC	p-value	Description	Length	X9_PRNP+/+_Uniq_reads	X10_PRNP+/+_Uniq_reads	X11_PRNP+/+_Uniq_reads	X12_PRNP+/+_Uniq_reads	X13_PRNP+/+_Uniq_reads	X14_PRNP+/+_Uniq_reads	X15_PRNP+/+_Uniq_reads	X16_PRNP+/+_Uniq_reads	X1_PRNPTer/Ter_Uniq_reads	X2_PRNPTer/Ter_Uniq_reads	X3_PRNPTer/Ter_Uniq_reads	X4_PRNPTer/Ter_Uniq_reads	X5_PRNPTer/Ter_Uniq_reads	X6_PRNPTer/Ter_Uniq_reads	X7_PRNPTer/Ter_Uniq_reads	X8_PRNPTer/Ter_Uniq_reads
SPARCL1	XM_005681882.1	-8.0086	1.95668e-09	PREDICTED: Capra hircus SPARC-like 1 (hevin) (SPARCL1), mRNA	2818	0	0	0	56	60	39	60	42	0	0	0	0	0	0	0	0
SLC4A1	XM_005694336.1	-6.84284	9.7473e-08	PREDICTED: Capra hircus solute carrier family 4 (anion exchanger), member 1 (SLC4A1), mRNA	3141	0	0	0	26	34	18	21	15	0	0	0	0	0	0	0	0
SYT1	XM_005679747.1	-6.12758	1.66882e-06	PREDICTED: Capra hircus synaptotagmin I (SYT1), mRNA	4204	0	0	0	12	23	16	6	12	0	0	0	0	0	0	0	0
LOC102176622	XM_005688101.1	-5.87981	3.92033e-10	PREDICTED: Capra hircus prostaglandin F synthase 1-like (LOC102176622), mRNA	1368	12	4	8	5	9	0	14	6	0	0	0	0	0	0	0	0
LOC102191280	XR_310923.1	-5.57781	7.4374e-06	PREDICTED: Capra hircus WAS/WASL-interacting protein family member 2-like (LOC102191280), transcript variant X3, misc_RNA	7115	0	0	0	8	13	8	12	6	0	0	0	0	0	0	0	0
APOD	XM_005675093.1	-5.55657	9.21805e-06	PREDICTED: Capra hircus apolipoprotein D (APOD), mRNA	963	0	0	0	6	8	11	7	14	0	0	0	0	0	0	0	0
LOC102187355	XM_005696067.1	-5.52175	0.00320532	PREDICTED: Capra hircus TP53-regulating kinase-like (LOC102187355), mRNA	531	0	0	0	0	0	16	30	0	0	0	0	0	0	0	0	0
LOC102174856	XM_005688592.1	-5.47583	0.000179817	PREDICTED: Capra hircus colostrum trypsin inhibitor-like (LOC102174856), mRNA	445	4	0	10	0	12	0	18	0	0	0	0	0	0	0	0	0
CAMK2A	XM_005683168.1	-5.42303	2.61369e-06	PREDICTED: Capra hircus calcium/calmodulin-dependent protein kinase II alpha (CAMK2A), transcript variant X1, mRNA	4809	0	0	2	4	6	16	8	6	0	0	0	0	0	0	0	0
PLP1	XM_005700183.1	-5.31633	3.40739e-05	PREDICTED: Capra hircus proteolipid protein 1 (PLP1), transcript variant X1, mRNA	3046	0	0	0	8	9	12	8	2	0	0	0	0	0	0	0	0
LOC102179785	XM_005688749.1	-5.30345	0.000315681	PREDICTED: Capra hircus uncharacterized LOC102179785 (LOC102179785), mRNA	1905	2	2	7	0	1	0	27	0	0	0	0	0	0	0	0	0
LOC102188841	XM_005701159.1	-5.25067	1.33966e-06	PREDICTED: Capra hircus dihydrodiol dehydrogenase 3-like (LOC102188841), mRNA	1272	2	4	1	3	6	0	10	11	0	0	0	0	0	0	0	0
GJA1	XM_005684517.1	-5.12514	3.25568e-05	PREDICTED: Capra hircus gap junction protein, alpha 1, 43kDa (GJA1), mRNA	3094	0	0	0	4	8	6	8	8	0	0	0	0	0	0	0	0
KRT8	XM_005679931.1	-5.00084	9.41204e-05	PREDICTED: Capra hircus keratin 8 (KRT8), mRNA	1796	0	0	0	10	5	5	9	2	0	0	0	0	0	0	0	0
LOC102186942	XM_005701155.1	-4.9992	3.67572e-05	PREDICTED: Capra hircus dihydrodiol dehydrogenase 3-like (LOC102186942), mRNA	976	4	1	4	2	0	0	12	8	0	0	0	0	0	0	0	0
TMEM130	XM_005698094.1	-4.95307	8.27659e-05	PREDICTED: Capra hircus transmembrane protein 130 (TMEM130), mRNA	2522	0	0	0	4	10	6	3	7	0	0	0	0	0	0	0	0
BCAN	XM_005677530.1	-4.81656	0.000252778	PREDICTED: Capra hircus brevican (BCAN), mRNA	3048	0	0	0	9	2	10	3	3	0	0	0	0	0	0	0	0
NAA11	XM_005681811.1	-4.74486	0.0161533	PREDICTED: Capra hircus N(alpha)-acetyltransferase 11, NatA catalytic subunit (NAA11), mRNA	1352	2	23	0	0	0	0	0	0	0	0	0	0	0	0	0	0
MAG	XM_005692317.1	-4.53727	0.00179513	PREDICTED: Capra hircus myelin associated glycoprotein (MAG), mRNA	2387	0	0	2	4	8	0	0	8	0	0	0	0	0	0	0	0
LOC102189660	XM_005701161.1	-4.52098	2.63619e-05	PREDICTED: Capra hircus prostaglandin F synthase 1-like (LOC102189660), mRNA	785	4	2	2	2	2	0	8	2	0	0	0	0	0	0	0	0
CPLX2	XM_005685048.1	-4.45877	0.000102517	PREDICTED: Capra hircus complexin 2 (CPLX2), mRNA	1130	2	0	0	2	4	2	4	7	0	0	0	0	0	0	0	0
LOC102190969	XM_005686770.1	-4.44366	0.0244065	PREDICTED: Capra hircus receptor-binding cancer antigen expressed on SiSo cells-like (LOC102190969), mRNA	833	0	18	2	0	0	0	0	0	0	0	0	0	0	0	0	0
CA3	XM_005689324.1	-4.39155	0.00214761	PREDICTED: Capra hircus carbonic anhydrase III, muscle specific (CA3), mRNA	1980	0	0	0	5	9	0	3	3	0	0	0	0	0	0	0	0
FEZ1	XM_005699591.1	-4.38823	0.000591213	PREDICTED: Capra hircus fasciculation and elongation protein zeta 1 (zygin I) (FEZ1), mRNA	1624	0	0	0	4	5	6	4	1	0	0	0	0	0	0	0	0
VSNL1	XM_005686987.1	-4.30715	0.00138057	PREDICTED: Capra hircus visinin-like 1 (VSNL1), mRNA	2004	0	0	0	2	2	2	11	2	0	0	0	0	0	0	0	0
GAD1	XM_005675977.1	-4.23694	0.00224516	PREDICTED: Capra hircus glutamate decarboxylase 1 (brain, 67kDa) (GAD1), transcript variant X1, mRNA	3087	0	0	0	0	6	4	4	4	0	0	0	0	0	0	0	0
SYNPR	XM_005695764.1	-4.22521	0.0111384	PREDICTED: Capra hircus synaptoporin (SYNPR), mRNA	2477	0	0	0	0	12	0	4	2	0	0	0	0	0	0	0	0
SLC6A1	XM_005696140.1	-4.17393	0.000925942	PREDICTED: Capra hircus solute carrier family 6 (neurotransmitter transporter), member 1 (SLC6A1), mRNA	2139	0	0	0	3	5	2	2	5	0	0	0	0	0	0	0	0
FAM120B	XM_005685013.1	-4.0937	0.00549512	PREDICTED: Capra hircus family with sequence similarity 120B (FAM120B), transcript variant X2, mRNA	2327	0	1	4	0	3	8	0	0	0	0	0	0	0	0	0	0
DLG2	XM_005699464.1	-4.08373	0.00375175	PREDICTED: Capra hircus discs, large homolog 2 (Drosophila) (DLG2), transcript variant X1, mRNA	3453	6	2	0	0	0	4	0	4	0	0	0	0	0	0	0	0
GFAP	XM_005694345.1	-4.06264	2.70875e-08	PREDICTED: Capra hircus glial fibrillary acidic protein (GFAP), partial mRNA	2781	4	2	2	83	101	68	89	50	2	6	0	4	2	2	2	5
CRYAB	XM_005689436.1	-3.99762	0.000564522	PREDICTED: Capra hircus crystallin, alpha B (CRYAB), mRNA	826	2	2	0	1	4	0	4	2	0	0	0	0	0	0	0	0
LARP6	XM_005685163.1	-3.93208	0.00187911	PREDICTED: Capra hircus La ribonucleoprotein domain family, member 6 (LARP6), mRNA	1814	0	2	2	4	0	2	0	4	0	0	0	0	0	0	0	0
CRISPLD1	XM_005689106.1	-3.92048	0.00623366	PREDICTED: Capra hircus cysteine-rich secretory protein LCCL domain containing 1 (CRISPLD1), mRNA	2677	0	0	2	6	4	0	2	0	0	0	0	0	0	0	0	0
SHANK1	XM_005692867.1	-3.91323	0.00612239	PREDICTED: Capra hircus SH3 and multiple ankyrin repeat domains 1 (SHANK1), mRNA	2898	0	0	0	2	0	2	4	6	0	0	0	0	0	0	0	0
CRMP1	XM_005681889.1	-3.88543	0.0165998	PREDICTED: Capra hircus collapsin response mediator protein 1 (CRMP1), mRNA	2630	0	0	0	0	6	0	6	2	0	0	0	0	0	0	0	0
CYR61	XM_005678242.1	-3.81843	0.0023169	PREDICTED: Capra hircus cysteine-rich, angiogenic inducer, 61 (CYR61), mRNA	2060	2	4	0	2	3	0	0	2	0	0	0	0	0	0	0	0
SLC35F1	XM_005684525.1	-3.7962	0.00691983	PREDICTED: Capra hircus solute carrier family 35, member F1 (SLC35F1), mRNA	4161	0	2	0	0	5	2	4	0	0	0	0	0	0	0	0	0
RHAG	XM_005696398.1	-3.71631	0.00851456	PREDICTED: Capra hircus Rh-associated glycoprotein (RHAG), mRNA	1457	0	0	0	4	2	2	0	4	0	0	0	0	0	0	0	0
AQP1	XM_005679242.1	-3.70945	0.0106793	PREDICTED: Capra hircus aquaporin 1 (AQP1), mRNA	1228	0	0	0	2	4	1	0	5	0	0	0	0	0	0	0	0
CADPS	XM_005696080.1	-3.70665	0.00841635	PREDICTED: Capra hircus Ca++-dependent secretion activator (CADPS), mRNA	5186	0	0	0	4	0	2	4	2	0	0	0	0	0	0	0	0
RPP38	XM_005687968.1	-3.70665	0.00842018	PREDICTED: Capra hircus ribonuclease P/MRP 38kDa subunit (RPP38), transcript variant X5, mRNA	1340	0	0	0	4	0	2	4	2	0	0	0	0	0	0	0	0
ADCY2	XM_005694869.1	-3.70482	0.00991086	PREDICTED: Capra hircus adenylate cyclase 2 (brain) (ADCY2), mRNA	3739	0	0	2	0	2	6	0	2	0	0	0	0	0	0	0	0
PTPRZ1	XM_005679395.1	-3.70283	0.0099425	PREDICTED: Capra hircus protein tyrosine phosphatase, receptor-type, Z polypeptide 1 (PTPRZ1), transcript variant X1, mRNA	8025	0	0	0	0	2	2	2	6	0	0	0	0	0	0	0	0
LOC102180930	XR_311320.1	-3.69651	0.0203764	PREDICTED: Capra hircus uncharacterized LOC102180930 (LOC102180930), transcript variant X1, misc_RNA	159	0	0	0	4	4	0	4	0	0	0	0	0	0	0	0	0
CXCL14	XM_005683314.1	-3.6905	0.010525	PREDICTED: Capra hircus chemokine (C-X-C motif) ligand 14 (CXCL14), mRNA	1471	0	0	0	2	4	0	5	1	0	0	0	0	0	0	0	0
RAG2	XM_005690095.1	-3.68673	0.0262406	PREDICTED: Capra hircus recombination activating gene 2 (RAG2), mRNA	2532	2	0	2	0	8	0	0	0	0	0	0	0	0	0	0	0
AKAP6	XM_005695223.1	-3.68096	0.022311	PREDICTED: Capra hircus A kinase (PRKA) anchor protein 6 (AKAP6), mRNA	8404	0	0	0	0	6	4	2	0	0	0	0	0	0	0	0	0
PRNP	XM_005688157.1	-3.67654	2.23044e-48	PREDICTED: Capra hircus prion protein (PRNP), mRNA	1292	1125	803	1255	954	1157	1163	1486	926	29	45	98	113	116	101	91	98
LOC102171106	XM_005696010.1	-3.67494	0.000429868	PREDICTED: Capra hircus cathelin-related peptide SC5-like (LOC102171106), mRNA	605	53	2	0	40	2	8	5	4	0	0	0	2	0	6	0	0
CACNA2D1	XM_005679079.1	-3.58304	0.0102632	PREDICTED: Capra hircus calcium channel, voltage-dependent, alpha 2/delta subunit 1 (CACNA2D1), mRNA	7211	0	0	0	3	4	2	2	0	0	0	0	0	0	0	0	0
SYT13	XM_005690144.1	-3.57547	4.56455e-06	PREDICTED: Capra hircus synaptotagmin XIII (SYT13), mRNA	4698	2	16	8	2	2	4	6	6	0	0	2	0	0	0	1	0
LOC102171714	XM_005685923.1	-3.50113	0.0184561	PREDICTED: Capra hircus reticulon-1-like (LOC102171714), mRNA	1482	0	0	0	6	6	0	10	0	0	0	0	0	0	0	1	0
LOC102189109	XM_005701160.1	-3.48693	0.0314024	PREDICTED: Capra hircus dihydrodiol dehydrogenase 3-like (LOC102189109), mRNA	1626	0	0	4	4	0	0	2	0	0	0	0	0	0	0	0	0
PCDH18	XM_005691246.1	-3.48327	0.0139598	PREDICTED: Capra hircus protocadherin 18 (PCDH18), transcript variant X2, mRNA	5118	0	4	0	2	0	2	0	2	0	0	0	0	0	0	0	0
TSPAN12	XM_005679387.1	-3.47901	0.000302761	PREDICTED: Capra hircus tetraspanin 12 (TSPAN12), mRNA	2311	105	2	133	2	99	2	10	0	4	9	2	10	2	0	0	4
LOC102183118	XM_005677996.1	-3.47828	0.0345141	PREDICTED: Capra hircus acidic mammalian chitinase-like (LOC102183118), mRNA	1452	0	0	2	0	2	0	0	6	0	0	0	0	0	0	0	0
CILP	XR_310300.1	-3.47757	0.0310308	PREDICTED: Capra hircus cartilage intermediate layer protein, nucleotide pyrophosphohydrolase (CILP), transcript variant X5, misc_RNA	4560	0	4	0	0	0	4	0	2	0	0	0	0	0	0	0	0
GABRA5	XM_005694919.1	-3.47359	0.0345264	PREDICTED: Capra hircus gamma-aminobutyric acid (GABA) A receptor, alpha 5 (GABRA5), mRNA	2520	0	0	0	6	2	0	2	0	0	0	0	0	0	0	0	0
GBF1	XM_005698359.1	-3.46874	0.0138634	PREDICTED: Capra hircus golgi brefeldin A resistant guanine nucleotide exchange factor 1 (GBF1), transcript variant X3, mRNA	6500	0	0	0	2	0	2	2	4	0	0	0	0	0	0	0	0
FAM71F2	XM_005679438.1	-3.46785	0.0345999	PREDICTED: Capra hircus family with sequence similarity 71, member F2 (FAM71F2), mRNA	1168	0	0	0	2	0	6	0	2	0	0	0	0	0	0	0	0
SYT4	XM_005696966.1	-3.46297	0.00560231	PREDICTED: Capra hircus synaptotagmin IV (SYT4), transcript variant X1, mRNA	3860	0	0	0	2	2	2	2	2	0	0	0	0	0	0	0	0
DHX40	XM_005693122.1	-3.46001	0.0137962	PREDICTED: Capra hircus DEAH (Asp-Glu-Ala-His) box polypeptide 40 (DHX40), transcript variant X3, mRNA	3401	4	2	2	0	2	0	0	0	0	0	0	0	0	0	0	0
GABRB3	XM_005694918.1	-3.46001	0.00668274	PREDICTED: Capra hircus gamma-aminobutyric acid (GABA) A receptor, beta 3 (GABRB3), mRNA	2650	0	0	0	2	3	2	2	1	0	0	0	0	0	0	0	0
NR2F2	XM_005694955.1	-3.45935	0.0137604	PREDICTED: Capra hircus nuclear receptor subfamily 2, group F, member 2 (NR2F2), mRNA	2530	0	0	0	2	4	0	2	2	0	0	0	0	0	0	0	0
SVOP	XM_005691591.1	-3.45915	0.0311327	PREDICTED: Capra hircus SV2 related protein homolog (rat) (SVOP), mRNA	3262	0	0	0	0	4	2	0	4	0	0	0	0	0	0	0	0
DPP6	XM_005679673.1	-3.45742	0.00110078	PREDICTED: Capra hircus dipeptidyl-peptidase 6 (DPP6), mRNA	4043	0	0	2	4	2	2	9	2	0	0	0	1	0	0	0	0
FOXG1	XM_005695258.1	-3.43528	0.0343402	PREDICTED: Capra hircus forkhead box G1 (FOXG1), mRNA	1811	0	0	0	0	2	2	6	0	0	0	0	0	0	0	0	0
ATP1A2	XM_005677233.1	-3.4267	0.000755503	PREDICTED: Capra hircus ATPase, Na+/K+ transporting, alpha 2 polypeptide (ATP1A2), mRNA	5110	0	0	0	24	19	17	14	11	0	0	0	1	4	0	2	0
KIAA1045	XM_005683814.1	-3.34861	0.0483426	PREDICTED: Capra hircus KIAA1045 ortholog (KIAA1045), mRNA	1883	0	1	0	6	2	0	0	0	0	0	0	0	0	0	0	0
LOC102175626	XM_005676316.1	-3.33975	0.0214975	PREDICTED: Capra hircus 5-hydroxytryptamine receptor 5B-like (LOC102175626), partial mRNA	813	0	0	4	0	1	2	0	2	0	0	0	0	0	0	0	0
TUSC3	XM_005698853.1	-3.30597	0.0204731	PREDICTED: Capra hircus tumor suppressor candidate 3 (TUSC3), mRNA	1703	4	0	0	1	2	0	2	0	0	0	0	0	0	0	0	0
MYL12B	XM_005697077.1	-3.30417	0.0252669	PREDICTED: Capra hircus myosin, light chain 12B, regulatory (MYL12B), transcript variant X2, mRNA	709	2	1	0	0	1	0	5	0	0	0	0	0	0	0	0	0
TMEM14A	XM_005696421.1	-3.27524	7.62038e-05	PREDICTED: Capra hircus transmembrane protein 14A (TMEM14A), transcript variant X5, mRNA	1284	9	4	2	2	1	2	5	3	0	0	2	0	0	0	0	0
CHGB	XM_005688174.1	-3.24019	0.0119941	PREDICTED: Capra hircus chromogranin B (secretogranin 1) (CHGB), mRNA	2477	0	0	0	8	6	9	0	4	0	0	0	0	0	2	0	0
IHH	XM_005676938.1	-3.23779	0.000521395	PREDICTED: Capra hircus indian hedgehog (IHH), mRNA	1892	6	2	5	6	0	0	2	6	0	0	1	1	0	0	0	0
NEFH	XM_005691715.1	-3.20347	0.0489823	PREDICTED: Capra hircus neurofilament, heavy polypeptide (NEFH), mRNA	2989	0	0	2	4	0	0	0	2	0	0	0	0	0	0	0	0
TMX2	XM_005690287.1	-3.19232	0.0489943	PREDICTED: Capra hircus thioredoxin-related transmembrane protein 2 (TMX2), transcript variant X2, mRNA	1689	0	0	4	2	0	0	2	0	0	0	0	0	0	0	0	0
ERC1	XM_005681005.1	-3.18886	0.0232534	PREDICTED: Capra hircus ELKS/RAB6-interacting/CAST family member 1 (ERC1), transcript variant X2, mRNA	4213	0	2	2	2	2	0	0	0	0	0	0	0	0	0	0	0
SORBS1	XM_005698257.1	-3.18818	0.023171	PREDICTED: Capra hircus sorbin and SH3 domain containing 1 (SORBS1), transcript variant X3, mRNA	4520	0	0	2	2	0	2	0	2	0	0	0	0	0	0	0	0
GRM3	XM_005679074.1	-3.18321	0.0486806	PREDICTED: Capra hircus glutamate receptor, metabotropic 3 (GRM3), mRNA	3376	0	0	0	2	0	0	2	4	0	0	0	0	0	0	0	0
C21H15orf26	XM_005695072.1	-3.1826	0.0485594	PREDICTED: Capra hircus chromosome 21 open reading frame, human C15orf26 (C21H15orf26), transcript variant X1, mRNA	1160	0	4	0	0	2	2	0	0	0	0	0	0	0	0	0	0
ADAD1	XM_005691288.1	-3.17962	0.0230415	PREDICTED: Capra hircus adenosine deaminase domain containing 1 (testis-specific) (ADAD1), transcript variant X2, mRNA	1754	0	2	2	0	0	2	2	0	0	0	0	0	0	0	0	0
TMTC1	XM_005680704.1	-3.1793	0.0487829	PREDICTED: Capra hircus transmembrane and tetratricopeptide repeat containing 1 (TMTC1), transcript variant X3, mRNA	3399	2	0	0	4	0	2	0	0	0	0	0	0	0	0	0	0
NOX1	XM_005700154.1	-3.17746	0.0230427	PREDICTED: Capra hircus NADPH oxidase 1 (NOX1), transcript variant X3, mRNA	2157	0	2	2	0	2	0	2	0	0	0	0	0	0	0	0	0
CPS1	XM_005676491.1	-3.1769	0.0230331	PREDICTED: Capra hircus carbamoyl-phosphate synthase 1, mitochondrial (CPS1), mRNA	5649	0	2	0	2	2	0	2	0	0	0	0	0	0	0	0	0
IQCA1	XM_005678751.1	-3.17622	0.0229861	PREDICTED: Capra hircus IQ motif containing with AAA domain 1 (IQCA1), mRNA	3237	2	0	2	0	0	2	0	2	0	0	0	0	0	0	0	0
CHRDL2	XM_005689975.1	-3.17531	0.0230569	PREDICTED: Capra hircus chordin-like 2 (CHRDL2), transcript variant X2, mRNA	1720	2	2	2	0	0	0	2	0	0	0	0	0	0	0	0	0
GFOD2	XM_005692154.1	-3.17531	0.0230586	PREDICTED: Capra hircus glucose-fructose oxidoreductase domain containing 2 (GFOD2), transcript variant X1, mRNA	2036	2	2	2	0	0	0	2	0	0	0	0	0	0	0	0	0
SLC1A2	XM_005690089.1	-3.17201	0.0490043	PREDICTED: Capra hircus solute carrier family 1 (glial high affinity glutamate transporter), member 2 (SLC1A2), mRNA	1826	0	0	2	0	0	0	4	2	0	0	0	0	0	0	0	0
NTSR2	XM_005687090.1	-3.17162	0.0488321	PREDICTED: Capra hircus neurotensin receptor 2 (NTSR2), partial mRNA	1214	0	0	0	2	2	4	0	0	0	0	0	0	0	0	0	0
KTN1	XM_005685896.1	-3.16975	0.0490063	PREDICTED: Capra hircus kinectin 1 (kinesin receptor) (KTN1), transcript variant X7, mRNA	4421	4	2	0	0	0	0	0	2	0	0	0	0	0	0	0	0
PRRX1	XM_005690698.1	-3.16948	0.0488913	PREDICTED: Capra hircus paired related homeobox 1 (PRRX1), mRNA	4516	0	0	0	2	0	4	2	0	0	0	0	0	0	0	0	0
DMD	XM_005700959.1	-3.16786	0.0486159	PREDICTED: Capra hircus dystrophin (DMD), transcript variant X1, mRNA	13782	0	0	0	0	2	4	0	2	0	0	0	0	0	0	0	0
LOC102189089	XR_309913.1	-3.16742	0.0222843	PREDICTED: Capra hircus uncharacterized LOC102189089 (LOC102189089), misc_RNA	119	1	0	0	1	4	1	0	1	0	0	0	0	0	0	0	0
CCDC148	XM_005676104.1	-3.16706	0.0228525	PREDICTED: Capra hircus coiled-coil domain containing 148 (CCDC148), mRNA	2237	2	0	0	2	0	2	2	0	0	0	0	0	0	0	0	0
SLITRK1	XM_005687691.1	-3.16571	0.0487526	PREDICTED: Capra hircus SLIT and NTRK-like family, member 1 (SLITRK1), mRNA	3423	0	0	0	0	0	4	2	2	0	0	0	0	0	0	0	0
SPHKAP	XM_005676950.1	-3.1597	0.0488761	PREDICTED: Capra hircus SPHK1 interactor, AKAP domain containing (SPHKAP), mRNA	5093	0	0	0	0	4	0	2	2	0	0	0	0	0	0	0	0
NR0B1	XM_005709707.1	-3.15399	0.00261979	PREDICTED: Capra hircus nuclear receptor subfamily 0, group B, member 1 (NR0B1), partial mRNA	678	0	5	0	6	34	5	3	0	1	0	1	1	0	0	0	2
KCND2	XM_005679386.1	-3.14687	0.0485479	PREDICTED: Capra hircus potassium voltage-gated channel, Shal-related subfamily, member 2 (KCND2), mRNA	5348	2	0	0	0	4	0	2	0	0	0	0	0	0	0	0	0
LYPD1	XM_005676244.1	-3.02135	0.0414916	PREDICTED: Capra hircus LY6/PLAUR domain containing 1 (LYPD1), mRNA	1107	0	3	0	2	1	0	0	1	0	0	0	0	0	0	0	0
LOC102188206	XM_005701019.1	-3.0103	0.0362268	PREDICTED: Capra hircus transcription factor SPT20 homolog (LOC102188206), mRNA	1698	2	2	2	0	0	1	0	0	0	0	0	0	0	0	0	0
ZFYVE1	XM_005686043.1	-3.00225	0.0357326	PREDICTED: Capra hircus zinc finger, FYVE domain containing 1 (ZFYVE1), transcript variant X4, mRNA	1295	2	0	2	1	0	0	2	0	0	0	0	0	0	0	0	0
LOC102179619	XM_005678056.1	-2.99472	0.0352773	PREDICTED: Capra hircus lipid phosphate phosphatase-related protein type 4-like (LOC102179619), transcript variant X1, mRNA	4833	0	0	0	0	2	2	2	1	0	0	0	0	0	0	0	0
HEMGN	XM_005683904.1	-2.91133	0.00443644	PREDICTED: Capra hircus hemogen (HEMGN), mRNA	1389	0	0	0	15	17	10	4	13	0	0	0	2	0	4	0	1
MMP17	XM_005691504.1	-2.88697	0.00206732	PREDICTED: Capra hircus matrix metallopeptidase 17 (membrane-inserted) (MMP17), mRNA	1752	4	2	8	6	0	0	2	6	0	0	1	0	0	2	0	0
COL12A1	XM_005684433.1	-2.87905	0.0102659	PREDICTED: Capra hircus collagen, type XII, alpha 1 (COL12A1), mRNA	9493	0	0	0	2	6	4	7	2	2	0	0	0	0	0	0	0
LOC102180785	XM_005690311.1	-2.8724	0.00077631	PREDICTED: Capra hircus proteoglycan 3-like (LOC102180785), mRNA	798	138	16	1	16	12	7	14	13	10	0	0	5	0	0	11	2
GTF2H3	XM_005691351.1	-2.83331	0.00406186	PREDICTED: Capra hircus general transcription factor IIH, polypeptide 3, 34kDa (GTF2H3), transcript variant X1, mRNA	1485	4	4	2	6	0	2	0	2	0	0	0	0	2	0	0	0
VAX2	XM_005686466.1	-2.81506	0.0440872	PREDICTED: Capra hircus ventral anterior homeobox 2 (VAX2), partial mRNA	492	0	1	0	1	1	2	0	1	0	0	0	0	0	0	0	0
DGKI	XM_005679599.1	-2.81366	0.0117078	PREDICTED: Capra hircus diacylglycerol kinase, iota (DGKI), mRNA	3278	6	0	2	0	4	6	0	2	2	0	0	0	0	0	0	0
SNAP25	XM_005687812.1	-2.77242	0.0306612	PREDICTED: Capra hircus synaptosomal-associated protein, 25kDa (SNAP25), transcript variant X1, mRNA	2048	0	0	0	7	4	4	0	4	2	0	0	0	0	0	0	0
MOBP	XM_005695567.1	-2.75186	0.000277018	PREDICTED: Capra hircus myelin-associated oligodendrocyte basic protein (MOBP), mRNA	1136	0	1	4	9	13	4	18	4	0	2	1	1	0	0	2	1
SCD5	XM_005681829.1	-2.75185	0.0117825	PREDICTED: Capra hircus stearoyl-CoA desaturase 5 (SCD5), mRNA	2081	0	0	0	3	4	4	6	2	0	2	0	0	0	0	0	0
MAP28	XM_005696007.1	-2.73958	4.59327e-05	PREDICTED: Capra hircus MAP28 protein (MAP28), mRNA	619	240	44	10	193	26	22	16	30	10	2	20	4	6	39	4	2
LOC102169231	XM_005696005.1	-2.72667	0.0123483	PREDICTED: Capra hircus cathelicidin-1-like (LOC102169231), transcript variant X2, mRNA	615	14	4	0	29	0	6	2	2	2	0	0	0	0	6	0	0
ROS1	XM_005684528.1	-2.72478	0.0317533	PREDICTED: Capra hircus c-ros oncogene 1 , receptor tyrosine kinase (ROS1), mRNA	7290	0	3	4	0	2	3	0	0	0	0	0	0	1	0	0	0
LOC102174237	XR_310676.1	-2.72304	0.0402331	PREDICTED: Capra hircus uncharacterized LOC102174237 (LOC102174237), misc_RNA	417	0	5	2	1	0	0	4	0	0	0	0	0	0	1	0	0
CDK5R2	XM_005676935.1	-2.71226	0.014219	PREDICTED: Capra hircus cyclin-dependent kinase 5, regulatory subunit 2 (p39) (CDK5R2), partial mRNA	642	0	2	2	0	3	3	0	2	0	0	1	0	0	0	0	0
LOC102170003	XM_005696006.1	-2.70575	0.00491093	PREDICTED: Capra hircus cathelicidin-2-like (LOC102170003), mRNA	598	93	6	4	40	5	0	5	4	2	0	11	0	0	6	0	4
NUAK1	XM_005680647.1	-2.70126	0.000785704	PREDICTED: Capra hircus NUAK family, SNF1-like kinase, 1 (NUAK1), partial mRNA	4416	0	9	4	4	4	2	2	6	0	0	0	0	0	2	0	2
HBM	XM_005697334.1	-2.69772	0.010125	PREDICTED: Capra hircus hemoglobin, mu (HBM), mRNA	490	2	2	0	0	3	1	3	1	0	0	0	0	0	0	1	0
ATP1A3	XM_005692588.1	-2.6906	1.52964e-05	PREDICTED: Capra hircus ATPase, Na+/K+ transporting, alpha 3 polypeptide (ATP1A3), mRNA	3087	2	2	2	9	11	10	11	10	0	0	2	0	1	2	1	2
SLC22A16	XM_005684634.1	-2.67066	0.00339115	PREDICTED: Capra hircus solute carrier family 22 (organic cation/carnitine transporter), member 16 (SLC22A16), mRNA	2347	4	0	2	2	0	4	4	2	1	0	0	0	1	0	0	0
ZBTB43	XM_005687149.1	-2.6647	0.0376424	PREDICTED: Capra hircus zinc finger and BTB domain containing 43 (ZBTB43), transcript variant X3, mRNA	2866	4	0	0	0	6	2	0	6	0	0	0	0	2	0	0	0
CCDC108	XM_005676937.1	-2.6378	0.00658719	PREDICTED: Capra hircus coiled-coil domain containing 108 (CCDC108), mRNA	5682	8	0	13	8	0	2	0	17	2	0	2	0	0	0	2	1
LOC102184446	XR_310379.1	-2.5987	0.00701496	PREDICTED: Capra hircus uncharacterized LOC102184446 (LOC102184446), misc_RNA	279	0	1	5	4	3	2	2	0	0	0	1	0	0	0	1	0
RGS4	XM_005677116.1	-2.59716	0.0066516	PREDICTED: Capra hircus regulator of G-protein signaling 4 (RGS4), transcript variant X1, mRNA	2851	2	0	2	4	3	2	4	0	2	0	0	0	0	0	0	0
HID1	XM_005694449.1	-2.59441	0.00414429	PREDICTED: Capra hircus HID1 domain containing (HID1), mRNA	3016	0	2	0	3	3	4	3	2	0	0	1	0	0	1	0	0
APOE	XM_005701775.1	-2.56465	0.000724603	PREDICTED: Capra hircus apolipoprotein E (APOE), mRNA	1287	4	0	4	8	15	14	15	15	0	6	0	4	2	0	0	0
ZNF438	XM_005688007.1	-2.54226	0.0221644	PREDICTED: Capra hircus zinc finger protein 438 (ZNF438), transcript variant X3, mRNA	2962	0	4	2	4	4	2	0	0	0	2	0	0	0	0	0	0
DIRAS3	XM_005678466.1	-2.52332	0.0494523	PREDICTED: Capra hircus DIRAS family, GTP-binding RAS-like 3 (DIRAS3), mRNA	1754	0	0	0	4	6	2	4	0	0	2	0	0	0	0	0	0
TTF2	XM_005677810.1	-2.51693	0.00943223	PREDICTED: Capra hircus transcription termination factor, RNA polymerase II (TTF2), transcript variant X3, mRNA	3716	4	0	0	4	2	2	2	2	0	2	0	0	0	0	0	0
LOC102181853	XM_005701142.1	-2.50406	0.0262816	PREDICTED: Capra hircus spindlin-2-like (LOC102181853), transcript variant X1, mRNA	3172	6	0	2	2	0	0	2	4	0	0	2	0	0	0	0	0
LOC102169549	XM_005679273.1	-2.50296	0.00933321	PREDICTED: Capra hircus homeobox protein Hox-A10-like (LOC102169549), transcript variant X2, mRNA	2169	4	2	0	2	2	0	4	2	0	0	2	0	0	0	0	0
LOC102176116	XM_005701524.1	-2.48012	0.012256	PREDICTED: Capra hircus myeloid-associated differentiation marker-like (LOC102176116), partial mRNA	889	0	183	2	48	8	2	2	0	3	11	4	10	8	0	3	6
SCG2	XM_005676612.1	-2.47594	8.25886e-05	PREDICTED: Capra hircus secretogranin II (SCG2), mRNA	2558	6	8	6	2	4	5	14	4	0	0	4	0	2	0	2	0
LOC102177105	XR_310938.1	-2.43231	0.0389713	PREDICTED: Capra hircus uncharacterized LOC102177105 (LOC102177105), misc_RNA	2553	0	6	0	0	1	2	2	4	0	0	2	0	0	0	0	0
LOC102180520	XM_005690310.1	-2.39071	0.00211782	PREDICTED: Capra hircus proteoglycan 3-like (LOC102180520), mRNA	510	59	16	2	4	6	0	12	7	5	0	2	3	0	1	6	2
COL1A1	XM_005693673.1	-2.36111	0.0447536	PREDICTED: Capra hircus collagen, type I, alpha 1 (COL1A1), mRNA	5353	13	0	0	4	52	0	14	184	0	0	2	24	20	0	1	4
NEFL	XM_005684017.1	-2.35174	0.0105737	PREDICTED: Capra hircus neurofilament, light polypeptide (NEFL), mRNA	3430	0	2	0	11	13	8	19	8	0	0	7	2	0	0	0	2
SLC36A2	XM_005683190.1	-2.34019	0.025976	PREDICTED: Capra hircus solute carrier family 36 (proton/amino acid symporter), member 2 (SLC36A2), mRNA	2139	2	4	4	2	2	0	0	0	0	0	1	0	0	0	0	1
ABI2	XM_005676393.1	-2.32812	0.00136442	PREDICTED: Capra hircus abl-interactor 2 (ABI2), transcript variant X2, mRNA	6013	2	4	2	4	2	2	6	2	0	0	0	2	0	0	0	2
LOC102177267	XM_005691129.1	-2.32522	0.0325888	PREDICTED: Capra hircus alpha-1,3-mannosyl-glycoprotein 4-beta-N-acetylglucosaminyltransferase C-like (LOC102177267), mRNA	1440	0	2	8	0	5	2	2	0	0	0	0	1	0	0	0	2
COL6A1	XM_005675669.1	-2.30608	0.0264539	PREDICTED: Capra hircus collagen, type VI, alpha 1 (COL6A1), mRNA	3967	0	2	0	6	4	8	6	8	0	0	0	6	0	0	0	0
LOC100860940	XM_005678936.1	-2.29272	0.00110836	PREDICTED: Capra hircus collagen type I alpha 2 (LOC100860940), mRNA	5406	36	2	6	10	102	4	74	165	4	14	10	15	20	8	0	10
LOC102180327	XM_005688048.1	-2.2925	0.0466969	PREDICTED: Capra hircus acyl-CoA-binding domain-containing protein 7-like (LOC102180327), mRNA	1768	0	0	2	6	0	7	13	1	0	0	1	0	0	0	4	0
SULT4A1	XM_005681202.1	-2.28001	0.0131194	PREDICTED: Capra hircus sulfotransferase family 4A, member 1 (SULT4A1), mRNA	1673	0	2	1	7	7	3	0	3	1	0	0	2	1	0	0	0
CHN1	XM_005675940.1	-2.26534	0.00536183	PREDICTED: Capra hircus chimerin 1 (CHN1), mRNA	2101	0	4	0	16	6	8	4	4	0	0	2	2	2	0	2	0
FOLR2	XM_005689890.1	-2.2306	0.0289384	PREDICTED: Capra hircus folate receptor 2 (fetal) (FOLR2), mRNA	1115	8	0	10	2	0	0	10	2	2	0	0	2	0	0	2	0
MPZ	XM_005677158.1	-2.22997	0.0296791	PREDICTED: Capra hircus myelin protein zero (MPZ), mRNA	1952	2	0	0	0	6	4	4	2	0	0	0	2	1	0	0	0
LOC102175809	XM_005675703.1	-2.2088	0.00587333	PREDICTED: Capra hircus protein tyrosine phosphatase type IVA 1-like (LOC102175809), transcript variant X3, mRNA	1258	4	2	0	2	2	2	4	6	2	0	0	2	0	0	0	0
GLS2	XM_005680341.1	-2.12958	0.0354636	PREDICTED: Capra hircus glutaminase 2 (liver, mitochondrial) (GLS2), transcript variant X4, mRNA	2502	1	2	2	3	2	0	0	2	0	0	0	2	0	0	0	0
CRYZL1	XM_005674666.1	-2.10732	0.000195895	PREDICTED: Capra hircus crystallin, zeta (quinone reductase)-like 1 (CRYZL1), transcript variant X1, mRNA	1647	5	6	6	2	6	4	4	13	0	2	0	2	0	2	2	2
TP63	XM_005675127.1	-2.10039	0.0434835	PREDICTED: Capra hircus tumor protein p63 (TP63), transcript variant X3, mRNA	4777	0	4	0	6	2	2	2	4	0	0	0	0	0	4	0	0
LOC102175573	XM_005701992.1	-2.09238	0.00661558	PREDICTED: Capra hircus proteoglycan 3-like (LOC102175573), partial mRNA	495	44	8	0	5	2	5	3	6	3	0	2	2	0	1	3	5
ZCCHC4	XM_005681482.1	-2.08433	0.0217008	PREDICTED: Capra hircus zinc finger, CCHC domain containing 4 (ZCCHC4), transcript variant X7, mRNA	1569	3	0	0	6	2	13	3	2	0	0	2	2	0	0	2	0
LOC102174371	XM_005700430.1	-2.05968	0.0481586	PREDICTED: Capra hircus fibroblast growth factor 13-like (LOC102174371), mRNA	1974	0	2	0	4	6	2	6	0	0	0	2	0	0	0	0	2
LOC102179580	XR_310567.1	-2.04268	0.024831	PREDICTED: Capra hircus uncharacterized LOC102179580 (LOC102179580), misc_RNA	585	5	2	4	2	6	4	0	4	0	6	0	0	0	0	0	0
BAC7.5	XM_005696009.1	-2.00545	0.00405249	PREDICTED: Capra hircus Bac7.5 protein (BAC7.5), mRNA	851	259	41	24	503	42	27	24	40	38	10	30	25	4	119	2	16
CLDN11	XM_005675326.1	-2.00494	0.00475388	PREDICTED: Capra hircus claudin 11 (CLDN11), mRNA	1568	4	0	0	8	11	11	20	6	0	2	2	2	0	2	4	2
IGFBP2	XM_005676926.1	-2.00052	0.0443273	PREDICTED: Capra hircus insulin-like growth factor binding protein 2, 36kDa (IGFBP2), mRNA	814	0	0	11	9	5	2	2	2	0	0	0	0	0	0	3	4
LOC102173049	XM_005696018.1	-1.99169	0.00269354	PREDICTED: Capra hircus 15 kDa protein B-like (LOC102173049), mRNA	1083	182	10	26	360	38	22	10	12	21	11	24	14	16	67	6	10
LOC102173859	XM_005687706.1	-1.99157	0.00172499	PREDICTED: Capra hircus multidrug resistance-associated protein 4-like (LOC102173859), mRNA	4284	5	20	4	26	31	44	29	52	10	0	3	10	0	4	2	23
WNT5B	XM_005681146.1	-1.98393	0.0293777	PREDICTED: Capra hircus wingless-type MMTV integration site family, member 5B (WNT5B), partial mRNA	1690	1	0	2	2	5	4	9	0	0	0	2	0	1	0	2	0
MGST3	XM_005677094.1	-1.96883	0.0146313	PREDICTED: Capra hircus microsomal glutathione S-transferase 3 (MGST3), transcript variant X2, mRNA	763	177	0	17	5	1	15	5	4	4	10	2	12	4	6	9	8
FBXW7	XM_005691174.1	-1.965	0.0322832	PREDICTED: Capra hircus F-box and WD repeat domain containing 7, E3 ubiquitin protein ligase (FBXW7), transcript variant X2, mRNA	3743	0	6	0	4	4	4	2	6	0	0	0	0	4	0	2	0
TCERG1	XM_005683102.1	-1.96297	0.00968087	PREDICTED: Capra hircus transcription elongation regulator 1 (TCERG1), transcript variant X2, mRNA	4138	2	8	2	2	4	4	4	0	2	0	0	2	2	0	0	0
LOC102168959	XM_005697356.1	-1.95655	0.00230354	PREDICTED: Capra hircus hemoglobin subunit alpha-1-like (LOC102168959), mRNA	557	41	6	61	191	93	91	71	109	62	4	2	9	3	79	5	11
LOC102178824	XM_005702122.1	-1.95307	0.000592079	PREDICTED: Capra hircus melanoma-associated antigen 8-like (LOC102178824), partial mRNA	633	18	9	8	8	15	8	8	2	8	0	5	0	2	0	3	1
LOC102186716	XM_005692910.1	-1.94932	0.0103776	PREDICTED: Capra hircus zinc finger protein 160-like (LOC102186716), mRNA	1327	0	11	4	8	9	2	1	6	1	0	4	3	0	0	0	2
RHCG	XM_005694970.1	-1.94512	0.00023332	PREDICTED: Capra hircus Rh family, C glycoprotein (RHCG), mRNA	1970	226	12	125	45	49	284	53	60	25	81	48	25	17	16	6	7
LOC102174555	XM_005701254.1	-1.94375	0.000154502	PREDICTED: Capra hircus killer cell immunoglobulin-like receptor 2DL5A-like (LOC102174555), partial mRNA	740	25	14	13	9	30	8	37	10	5	4	11	10	2	0	0	5
CAMK2B	XM_005679376.1	-1.93806	0.000324253	PREDICTED: Capra hircus calcium/calmodulin-dependent protein kinase II beta (CAMK2B), mRNA	3585	1	6	7	16	11	9	11	6	2	2	2	4	2	5	0	0
MEP1B	XM_005697008.1	-1.93155	0.0108092	PREDICTED: Capra hircus meprin A, beta (MEP1B), mRNA	2331	0	6	6	2	4	8	2	1	0	2	2	1	0	2	0	0
LOC102180713	XR_309848.1	-1.93104	0.0384955	PREDICTED: Capra hircus uncharacterized LOC102180713 (LOC102180713), transcript variant X2, misc_RNA	249	1	4	1	1	1	3	0	3	0	2	0	0	0	0	0	1
KBTBD4	XM_005690173.1	-1.93016	0.0173162	PREDICTED: Capra hircus kelch repeat and BTB (POZ) domain containing 4 (KBTBD4), transcript variant X3, mRNA	2476	2	4	2	2	2	2	2	2	0	0	0	0	0	0	4	0
PTK6	XM_005688276.1	-1.92928	0.0279805	PREDICTED: Capra hircus protein tyrosine kinase 6 (PTK6), mRNA	3057	0	150	288	133	2	115	79	4	61	6	2	11	115	9	4	4
LOC102168680	XM_005697355.1	-1.924	0.00765496	PREDICTED: Capra hircus hemoglobin subunit alpha-2-like (LOC102168680), mRNA	485	32	4	6	50	35	30	22	21	18	0	0	2	4	27	2	0
MAP34-B	XM_005696003.1	-1.9234	0.00739045	PREDICTED: Capra hircus MAP34-B protein (MAP34-B), mRNA	578	138	13	11	213	25	9	12	23	8	13	12	10	2	69	2	3
TF	XM_005675551.1	-1.90509	0.0182264	PREDICTED: Capra hircus transferrin (TF), mRNA	2556	0	1	0	16	11	10	6	4	0	0	2	2	0	2	2	4
DAW1	XM_005676646.1	-1.9027	0.0444564	PREDICTED: Capra hircus dynein assembly factor with WDR repeat domains 1 (DAW1), mRNA	1696	2	0	4	10	0	2	13	2	0	0	2	0	0	0	2	4
APBB3	XM_005683037.1	-1.90202	0.0103699	PREDICTED: Capra hircus amyloid beta (A4) precursor protein-binding, family B, member 3 (APBB3), transcript variant X2, mRNA	1870	2	1	4	2	2	4	6	4	0	0	4	0	2	0	0	0
SV2B	XM_005694936.1	-1.8845	0.0023829	PREDICTED: Capra hircus synaptic vesicle glycoprotein 2B (SV2B), mRNA	5408	2	4	0	22	8	16	8	12	2	2	5	4	2	2	0	2
CDC42EP1	XM_005681156.1	-1.88425	0.0101772	PREDICTED: Capra hircus CDC42 effector protein (Rho GTPase binding) 1 (CDC42EP1), mRNA	2660	0	2	2	8	3	8	4	8	3	2	0	0	3	1	0	0
BCAS3	XM_005693142.1	-1.88366	0.028348	PREDICTED: Capra hircus breast carcinoma amplified sequence 3 (BCAS3), transcript variant X4, mRNA	3807	2	6	2	6	0	2	2	4	0	4	0	0	0	2	0	0
MNS1	XM_005685728.1	-1.88029	1.381e-08	PREDICTED: Capra hircus meiosis-specific nuclear structural 1 (MNS1), mRNA	1763	78	19	132	113	87	66	46	102	18	22	26	29	12	31	17	21
LOC102187779	XM_005687757.1	-1.87588	0.00296288	PREDICTED: Capra hircus multidrug resistance-associated protein 4-like (LOC102187779), partial mRNA	3285	30	8	1	9	40	87	32	60	3	7	34	4	11	9	3	1
STXBP5	XM_005684894.1	-1.85189	0.0475092	PREDICTED: Capra hircus syntaxin binding protein 5 (tomosyn) (STXBP5), transcript variant X3, mRNA	5982	0	0	4	2	4	2	1	4	0	0	0	2	0	0	0	2
LOC102180398	XR_310342.1	-1.84536	0.0445505	PREDICTED: Capra hircus eukaryotic translation elongation factor 1 gamma pseudogene (LOC102180398), misc_RNA	1340	2	0	4	6	0	0	10	2	1	1	0	2	1	0	1	0
LOC102186545	XR_311067.1	-1.84509	8.34442e-05	PREDICTED: Capra hircus uncharacterized LOC102186545 (LOC102186545), transcript variant X1, misc_RNA	478	36	326	49	30	71	326	72	34	31	24	35	39	21	41	47	26
MYH15	XM_005674897.1	-1.84495	0.0411087	PREDICTED: Capra hircus myosin, heavy chain 15 (MYH15), mRNA	6766	0	4	2	10	4	0	11	7	0	2	0	0	0	4	0	4
LOC102180028	XM_005701311.1	-1.83894	0.00194692	PREDICTED: Capra hircus GTPase IMAP family member 5-like (LOC102180028), mRNA	777	4	8	11	2	6	5	7	2	3	1	4	0	0	1	3	0
PTPN14	XM_005691097.1	-1.82161	0.0459146	PREDICTED: Capra hircus protein tyrosine phosphatase, non-receptor type 14 (PTPN14), mRNA	4230	2	0	2	8	2	0	2	4	0	0	2	2	1	0	0	0
CCM2L	XM_005688454.1	-1.82004	0.028922	PREDICTED: Capra hircus cerebral cavernous malformation 2-like (CCM2L), mRNA	1048	0	3	1	1	5	1	5	4	0	1	2	0	0	2	0	0
LOC102190165	XR_310812.1	-1.81862	0.0418435	PREDICTED: Capra hircus uncharacterized LOC102190165 (LOC102190165), transcript variant X1, misc_RNA	395	1	0	2	6	1	1	3	6	0	0	1	3	1	0	0	0
GALNT9	XM_005691499.1	-1.81612	0.000474973	PREDICTED: Capra hircus UDP-N-acetyl-alpha-D-galactosamine:polypeptide N-acetylgalactosaminyltransferase 9 (GalNAc-T9) (GALNT9), mRNA	2478	18	2	4	24	22	7	28	11	2	4	4	10	2	2	2	6
MPO	XM_005693101.1	-1.81395	3.32711e-05	PREDICTED: Capra hircus myeloperoxidase (MPO), mRNA	2303	66	22	7	15	25	28	10	34	9	4	7	7	2	13	10	6
SLC27A5	XM_005693070.1	-1.80705	0.000497781	PREDICTED: Capra hircus solute carrier family 27 (fatty acid transporter), member 5 (SLC27A5), mRNA	1826	73	705	1536	140	1204	169	81	179	57	79	155	186	158	180	182	182
PDE4C	XM_005682113.1	-1.80107	0.0179538	PREDICTED: Capra hircus phosphodiesterase 4C, cAMP-specific (PDE4C), transcript variant X2, mRNA	3137	4	10	8	26	4	20	2	12	2	0	4	14	0	0	0	4
TDRD1	XM_005698610.1	-1.79351	0.0184852	PREDICTED: Capra hircus tudor domain containing 1 (TDRD1), mRNA	4233	12	6	9	2	2	0	2	4	0	0	2	0	0	4	2	2
STX10	XM_005682263.1	-1.78936	0.0180993	PREDICTED: Capra hircus syntaxin 10 (STX10), transcript variant X1, mRNA	1394	6	0	2	6	6	6	2	2	0	0	0	2	4	2	0	0
FOXP1	XM_005695737.1	-1.78706	0.038685	PREDICTED: Capra hircus forkhead box P1 (FOXP1), transcript variant X8, mRNA	5449	0	2	4	2	2	3	0	3	0	1	0	2	1	0	0	0
FRMD6	XM_005685650.1	-1.77265	0.00468675	PREDICTED: Capra hircus FERM domain containing 6 (FRMD6), transcript variant X5, mRNA	4982	4	2	2	4	8	6	6	8	0	2	1	0	2	0	6	0
DOK6	XM_005696958.1	-1.76819	0.00132713	PREDICTED: Capra hircus docking protein 6 (DOK6), mRNA	1100	9	20	27	10	49	57	29	11	0	20	6	1	6	9	18	2
ZKSCAN5	XM_005697848.1	-1.76315	0.0339251	PREDICTED: Capra hircus zinc finger with KRAB and SCAN domains 5 (ZKSCAN5), transcript variant X5, mRNA	5055	2	3	2	8	9	3	0	2	3	0	0	0	0	4	0	1
LOC102181111	XM_005701314.1	-1.76216	0.00872445	PREDICTED: Capra hircus multidrug resistance-associated protein 4-like (LOC102181111), partial mRNA	3728	293	37	7	69	310	773	330	562	26	42	381	58	85	41	57	5
OSBPL10	XM_005695654.1	-1.75359	0.000556707	PREDICTED: Capra hircus oxysterol binding protein-like 10 (OSBPL10), mRNA	3372	14	59	57	30	15	148	11	118	7	13	27	15	39	19	10	6
S100A5	XM_005677503.1	-1.6999	0.0496696	PREDICTED: Capra hircus S100 calcium binding protein A5 (S100A5), transcript variant X1, mRNA	522	2	4	4	4	2	0	0	2	2	1	0	0	0	2	0	0
DKK3	XM_005689740.1	-1.69892	0.00566809	PREDICTED: Capra hircus dickkopf WNT signaling pathway inhibitor 3 (DKK3), mRNA	2375	6	2	4	10	23	14	3	12	2	3	2	6	0	0	1	8
ZBTB38	XM_005675500.1	-1.69372	0.0444433	PREDICTED: Capra hircus zinc finger and BTB domain containing 38 (ZBTB38), transcript variant X5, mRNA	3778	0	3	2	3	2	1	2	2	0	0	0	2	2	0	0	0
BAC5	XM_005696008.1	-1.66356	0.0213481	PREDICTED: Capra hircus Bac5 protein (BAC5), mRNA	670	179	7	26	250	44	4	3	23	17	20	13	16	4	85	6	11
HOPX	XM_005681640.1	-1.65278	0.00200766	PREDICTED: Capra hircus HOP homeobox (HOPX), transcript variant X1, mRNA	1542	10	13	4	8	18	3	15	4	2	2	2	8	1	0	6	2
RBMS3	XM_005695513.1	-1.64651	0.0344485	PREDICTED: Capra hircus RNA binding motif, single stranded interacting protein 3 (RBMS3), transcript variant X6, mRNA	6115	0	4	4	6	2	16	2	12	0	0	2	6	0	2	0	4
LOC102170538	XM_005690279.1	-1.63831	0.0111808	PREDICTED: Capra hircus proteoglycan 3-like (LOC102170538), mRNA	854	46	5	2	14	4	10	5	7	8	0	0	4	5	4	6	2
LOC102190988	XR_310819.1	-1.62359	0.0215163	PREDICTED: Capra hircus uncharacterized LOC102190988 (LOC102190988), misc_RNA	856	5	2	14	12	15	2	9	3	2	11	3	0	0	0	4	0
PPIL3	XM_005676352.1	-1.61694	0.0107384	PREDICTED: Capra hircus peptidylprolyl isomerase (cyclophilin)-like 3 (PPIL3), transcript variant X1, mRNA	974	2	16	12	7	1	6	1	11	1	2	0	4	2	4	1	4
EGFL7	XM_005687342.1	-1.61575	0.0010375	PREDICTED: Capra hircus EGF-like-domain, multiple 7 (EGFL7), mRNA	721	16	13	10	4	13	9	16	4	1	2	11	2	0	4	3	4
SLC2A5	XM_005709774.1	-1.61327	0.0207537	PREDICTED: Capra hircus solute carrier family 2 (facilitated glucose/fructose transporter), member 5 (SLC2A5), mRNA	1528	4	1	4	3	5	2	25	4	0	4	4	2	2	2	1	0
HNRNPR	XM_005676874.1	-1.59938	0.0341354	PREDICTED: Capra hircus heterogeneous nuclear ribonucleoprotein R (HNRNPR), transcript variant X4, mRNA	2470	4	2	2	2	2	0	4	13	2	2	0	1	0	0	2	2
LOC102175045	XM_005689813.1	-1.59533	0.00223234	PREDICTED: Capra hircus hemoglobin subunit beta-C-like (LOC102175045), mRNA	601	1901	76	263	170	401	160	350	176	186	151	81	49	48	397	184	52
MAGIX	XM_005700751.1	-1.59186	0.0243816	PREDICTED: Capra hircus MAGI family member, X-linked (MAGIX), transcript variant X2, mRNA	1268	2	2	2	4	4	2	8	2	0	2	0	0	2	0	0	4
TFF2	XM_005675636.1	-1.58833	0.0203225	PREDICTED: Capra hircus trefoil factor 2 (TFF2), mRNA	633	22	6	6	58	14	0	10	4	2	2	5	2	6	18	2	3
LUM	XM_005679812.1	-1.57637	0.000626894	PREDICTED: Capra hircus lumican (LUM), mRNA	1964	26	65	20	34	66	196	46	64	15	10	23	6	20	66	12	22
CPZ	XM_005681988.1	-1.56647	0.000515702	PREDICTED: Capra hircus carboxypeptidase Z (CPZ), mRNA	1651	18	10	6	33	13	13	18	49	1	11	11	4	7	5	8	7
LAMA1	XM_005697222.1	-1.561	0.00806464	PREDICTED: Capra hircus laminin, alpha 1 (LAMA1), mRNA	9688	2	6	4	6	12	25	12	6	2	2	2	8	0	6	4	0
CXCL6	XM_005681937.1	-1.55077	0.04129	PREDICTED: Capra hircus chemokine (C-X-C motif) ligand 6 (CXCL6), mRNA	1558	2	5	2	4	6	6	0	0	1	2	1	0	0	2	0	2
NUPL1	XM_005687559.1	-1.54684	0.0348712	PREDICTED: Capra hircus nucleoporin like 1 (NUPL1), transcript variant X1, mRNA	3684	0	2	5	4	2	3	4	11	0	0	0	3	2	0	2	3
LOC100860938	XM_005675869.1	-1.53987	0.0279443	PREDICTED: Capra hircus collagen type III alpha 1 (LOC100860938), mRNA	5506	28	15	12	0	148	8	49	256	4	16	14	57	36	17	16	16
SMARCA1	XM_005700367.1	-1.51183	0.0295898	PREDICTED: Capra hircus SWI/SNF related, matrix associated, actin dependent regulator of chromatin, subfamily a, member 1 (SMARCA1), transcript variant X2, mRNA	3763	0	4	6	6	4	2	6	2	2	0	2	0	2	0	0	4
LOC102188715	XR_310915.1	-1.49575	0.0169388	PREDICTED: Capra hircus uncharacterized LOC102188715 (LOC102188715), misc_RNA	855	10	0	10	12	18	9	7	1	1	0	2	5	2	7	1	5
FMR1	XM_005700462.1	-1.49214	0.00294521	PREDICTED: Capra hircus fragile X mental retardation 1 (FMR1), transcript variant X8, mRNA	4033	8	10	10	6	6	6	4	2	4	0	0	4	2	2	2	4
PHB	XM_005693691.1	-1.48532	0.00942812	PREDICTED: Capra hircus prohibitin (PHB), transcript variant X2, mRNA	1870	9	1	0	4	10	7	7	6	2	0	3	3	2	2	1	2
DSEL	XM_005696960.1	-1.48462	0.0120206	PREDICTED: Capra hircus dermatan sulfate epimerase-like (DSEL), mRNA	4751	4	10	12	61	10	24	14	55	6	2	19	7	1	14	17	2
LRRC27	XM_005709635.1	-1.47504	0.0200686	PREDICTED: Capra hircus leucine rich repeat containing 27 (LRRC27), mRNA	1548	4	6	4	9	3	15	3	2	2	1	0	0	4	0	5	4
NEBL	XM_005687918.1	-1.47053	0.0353167	PREDICTED: Capra hircus nebulette (NEBL), transcript variant X3, mRNA	8447	8	16	10	12	6	14	0	0	10	4	0	2	2	4	2	0
CCDC8	XM_005709596.1	-1.47003	0.00270247	PREDICTED: Capra hircus coiled-coil domain containing 8 (CCDC8), mRNA	2933	149	100	410	48	480	24	73	93	48	102	71	87	83	52	53	8
DHODH	XM_005692198.1	-1.4687	0.0172341	PREDICTED: Capra hircus dihydroorotate dehydrogenase (quinone) (DHODH), transcript variant X2, mRNA	1619	2	6	2	14	4	2	2	8	0	2	2	2	2	0	4	2
CAMKV	XM_005696105.1	-1.46578	0.0125741	PREDICTED: Capra hircus CaM kinase-like vesicle-associated (CAMKV), mRNA	1216	1	4	10	2	5	5	10	6	0	2	0	4	1	3	4	1
MS4A3	XM_005690356.1	-1.46034	0.0355575	PREDICTED: Capra hircus membrane-spanning 4-domains, subfamily A, member 3 (hematopoietic cell-specific) (MS4A3), mRNA	1254	16	4	10	20	7	0	2	5	2	2	7	4	1	7	0	0
TACC2	XM_005698563.1	-1.45948	0.00337921	PREDICTED: Capra hircus transforming, acidic coiled-coil containing protein 2 (TACC2), mRNA	9648	12	18	59	43	26	10	24	38	0	14	2	14	11	8	7	28
LOC102185917	XM_005701959.1	-1.45696	0.0180569	PREDICTED: Capra hircus BOLA class I histocompatibility antigen, alpha chain BL3-7-like (LOC102185917), partial mRNA	589	1730	1399	1298	1135	155	1298	60	172	1785	126	115	159	115	142	161	143
RUNDC3B	XM_005701251.1	-1.44793	0.0291687	PREDICTED: Capra hircus RUN domain containing 3B (RUNDC3B), mRNA	1689	3	1	2	6	5	4	2	3	0	2	1	0	4	0	2	0
ADRA1D	XM_005688233.1	-1.44664	0.00380252	PREDICTED: Capra hircus adrenoceptor alpha 1D (ADRA1D), partial mRNA	2508	17	5	11	21	20	10	60	5	6	6	11	7	8	10	0	6
GADL1	XM_005695516.1	-1.43286	0.0225803	PREDICTED: Capra hircus glutamate decarboxylase-like 1 (GADL1), mRNA	3183	10	2	0	6	4	2	4	6	2	2	0	1	2	0	3	2
SGCE	XM_005678939.1	-1.42516	0.00995555	PREDICTED: Capra hircus sarcoglycan, epsilon (SGCE), transcript variant X2, mRNA	1915	6	8	2	2	8	2	7	4	2	2	2	2	0	4	0	2
NARFL	XM_005697348.1	-1.42254	0.00827615	PREDICTED: Capra hircus nuclear prelamin A recognition factor-like (NARFL), transcript variant X2, mRNA	1558	2	11	8	8	6	6	4	6	4	8	2	2	3	0	0	0
LOC102182340	XM_005692956.1	-1.41572	0.0111952	PREDICTED: Capra hircus immunoglobulin alpha Fc receptor-like (LOC102182340), mRNA	1071	42	22	2	12	4	14	14	4	0	5	4	4	6	12	5	6
LOC102190825	XM_005675755.1	-1.40834	0.0267709	PREDICTED: Capra hircus vegetative cell wall protein gp1-like (LOC102190825), mRNA	1062	11	26	75	50	32	3	10	8	0	1	23	4	11	6	20	16
CCDC39	XM_005675228.1	-1.39855	0.00466085	PREDICTED: Capra hircus coiled-coil domain containing 39 (CCDC39), mRNA	3818	11	22	44	55	33	35	7	38	12	2	31	6	4	4	23	11
CHD9	XM_005691974.1	-1.3962	0.00786833	PREDICTED: Capra hircus chromodomain helicase DNA binding protein 9 (CHD9), transcript variant X3, mRNA	11484	4	8	0	10	6	12	6	8	0	2	2	4	2	4	2	4
PDLIM1	XM_005698381.1	-1.3908	0.00199782	PREDICTED: Capra hircus PDZ and LIM domain 1 (PDLIM1), partial mRNA	1325	12	6	8	11	6	4	11	16	2	10	2	4	2	2	4	2
ATXN3	XM_005695327.1	-1.37879	0.00228233	PREDICTED: Capra hircus ataxin 3 (ATXN3), transcript variant X5, mRNA	900	8	12	7	10	14	2	12	6	4	6	0	4	4	2	2	5
CREM	XM_005687890.1	-1.35992	0.0473653	PREDICTED: Capra hircus cAMP responsive element modulator (CREM), transcript variant X4, mRNA	1633	0	2	10	10	4	4	6	16	2	0	0	4	6	4	0	4
NEBL	XM_005687920.1	-1.32218	0.0171491	PREDICTED: Capra hircus nebulette (NEBL), transcript variant X5, mRNA	2910	8	11	10	11	9	10	0	4	3	3	3	1	1	8	6	0
ADAMDEC1	XM_005684016.1	-1.31705	0.0212696	PREDICTED: Capra hircus ADAM-like, decysin 1 (ADAMDEC1), mRNA	2154	391	188	73	205	60	102	2638	202	209	112	277	177	339	155	58	199
ADAT2	XM_005684860.1	-1.31476	0.0264617	PREDICTED: Capra hircus adenosine deaminase, tRNA-specific 2 (ADAT2), transcript variant X1, mRNA	1345	4	6	10	2	4	4	2	4	2	0	0	2	0	4	4	2
IL2	XM_005691286.1	-1.31084	0.0167304	PREDICTED: Capra hircus interleukin 2 (IL2), mRNA	794	4	4	10	8	6	4	4	6	0	0	0	3	1	4	6	4
LOC102187088	XM_005676885.1	-1.3047	0.0419052	PREDICTED: Capra hircus heterogeneous nuclear ribonucleoproteins A2/B1-like (LOC102187088), transcript variant X2, mRNA	1822	2	4	6	2	4	2	4	2	0	0	2	0	2	2	4	0
SCGB1A1	XM_005699774.1	-1.29015	0.0446749	PREDICTED: Capra hircus secretoglobin, family 1A, member 1 (uteroglobin) (SCGB1A1), mRNA	444	0	9	11	8	20	6	11	4	0	9	8	0	1	2	4	4
CHRM5	XM_005685454.1	-1.28364	0.0251575	PREDICTED: Capra hircus cholinergic receptor, muscarinic 5 (CHRM5), mRNA	2055	19	59	24	86	5	9	17	16	6	12	8	39	2	4	20	6
TTI1	XR_310496.1	-1.26911	0.0382333	PREDICTED: Capra hircus TELO2 interacting protein 1 (TTI1), transcript variant X2, misc_RNA	3427	0	9	14	5	5	1	4	8	2	2	2	0	4	5	2	2
AFAP1L2	XM_005698504.1	-1.26556	0.00551681	PREDICTED: Capra hircus actin filament associated protein 1-like 2 (AFAP1L2), transcript variant X2, mRNA	2813	6	12	8	10	10	10	4	8	6	0	10	2	2	2	4	2
DOCK3	XM_005696098.1	-1.26033	0.0140908	PREDICTED: Capra hircus dedicator of cytokinesis 3 (DOCK3), mRNA	6598	2	31	41	20	32	17	5	29	1	4	15	17	11	6	7	13
CNTD1	XM_005693866.1	-1.25522	0.0443283	PREDICTED: Capra hircus cyclin N-terminal domain containing 1 (CNTD1), mRNA	1357	1	1	1	5	7	5	6	4	0	1	1	3	2	2	3	0
ELOVL6	XM_005681308.1	-1.2548	0.00135965	PREDICTED: Capra hircus ELOVL fatty acid elongase 6 (ELOVL6), transcript variant X2, mRNA	4869	17	14	2	11	18	13	15	11	10	4	2	4	5	7	6	4
PDE4C	XM_005682112.1	-1.21791	0.0270742	PREDICTED: Capra hircus phosphodiesterase 4C, cAMP-specific (PDE4C), transcript variant X1, mRNA	3137	0	10	7	6	4	10	6	11	0	2	4	4	6	4	0	3
LOC102175466	XM_005699265.1	-1.21783	0.0385318	PREDICTED: Capra hircus mannose-binding protein A-like (LOC102175466), mRNA	990	5	48	33	73	13	53	2	42	0	8	19	5	16	27	24	18
NRXN2	XM_005699976.1	-1.19814	0.0155131	PREDICTED: Capra hircus neurexin 2 (NRXN2), partial mRNA	3418	27	13	37	271	35	32	38	29	11	23	49	28	24	16	27	35
LOC102190509	XM_005701833.1	-1.19127	0.00732794	PREDICTED: Capra hircus killer cell immunoglobulin-like receptor 3DL1-like (LOC102190509), mRNA	1332	7	6	8	8	31	5	21	11	4	9	5	7	5	2	6	4
LOC102187714	XR_310852.1	-1.17882	0.0018372	PREDICTED: Capra hircus uncharacterized LOC102187714 (LOC102187714), misc_RNA	313	46	25	34	20	24	18	18	29	3	13	17	11	2	14	24	10
SPARC	XM_005683193.1	-1.17387	0.0107624	PREDICTED: Capra hircus secreted protein, acidic, cysteine-rich (osteonectin) (SPARC), mRNA	2215	12	17	6	26	56	74	40	81	4	8	18	26	16	29	20	16
LOC102184240	XM_005701542.1	-1.165	0.0128147	PREDICTED: Capra hircus multidrug resistance-associated protein 4-like (LOC102184240), partial mRNA	3798	262	95	66	118	322	562	323	428	65	46	354	147	153	87	99	12
PCSK4	XM_005683301.1	-1.15595	0.0484832	PREDICTED: Capra hircus proprotein convertase subtilisin/kexin type 4 (PCSK4), mRNA	2603	3	4	6	9	14	9	0	7	4	1	6	1	0	5	4	2
COL5A2	XM_005675868.1	-1.15257	0.0054874	PREDICTED: Capra hircus collagen, type V, alpha 2 (COL5A2), mRNA	6397	40	51	55	29	275	121	98	37	32	52	39	26	52	29	74	12
SARDH	XM_005687353.1	-1.1418	0.0303733	PREDICTED: Capra hircus sarcosine dehydrogenase (SARDH), mRNA	3424	6	8	18	18	43	5	8	27	0	9	17	11	2	8	5	8
RRAD	XM_005692447.1	-1.12732	0.00613303	PREDICTED: Capra hircus Ras-related associated with diabetes (RRAD), mRNA	1287	11	21	17	16	11	12	10	14	1	3	2	10	5	11	13	6
S100A3	XM_005677501.1	-1.11375	0.0436284	PREDICTED: Capra hircus S100 calcium binding protein A3 (S100A3), mRNA	805	77	78	6	57	89	4	15	63	10	11	66	8	16	10	14	44
RTKN2	XM_005699078.1	-1.09464	0.0467972	PREDICTED: Capra hircus rhotekin 2 (RTKN2), mRNA	2700	5	4	10	19	4	8	6	2	1	4	8	4	2	2	0	6
CLEC7A	XM_005680852.1	-1.08532	0.00725687	PREDICTED: Capra hircus C-type lectin domain family 7, member A (CLEC7A), transcript variant X3, mRNA	1435	40	27	35	33	46	12	108	11	24	15	35	12	17	24	10	10
LYG2	XM_005686284.1	-1.08473	0.0281559	PREDICTED: Capra hircus lysozyme G-like 2 (LYG2), mRNA	2960	82	13	31	20	119	58	153	24	15	13	11	83	30	36	8	34
PLD3	XM_005692414.1	-1.07143	0.0142664	PREDICTED: Capra hircus phospholipase D family, member 3 (PLD3), transcript variant X4, mRNA	1962	5	9	14	11	13	21	27	8	0	10	11	6	6	4	10	4
HIPK4	XM_005692552.1	-1.05469	0.047228	PREDICTED: Capra hircus homeodomain interacting protein kinase 4 (HIPK4), mRNA	2628	4	4	3	7	17	9	5	10	1	6	0	7	3	3	1	7
LOC102179985	XM_005695019.1	-1.05176	0.00601137	PREDICTED: Capra hircus myeloid-associated differentiation marker-like (LOC102179985), mRNA	633	616	1759	431	3198	886	482	389	965	777	499	1088	268	549	410	477	266
KLRF1	XM_005680867.1	-1.05056	0.00934549	PREDICTED: Capra hircus killer cell lectin-like receptor subfamily F, member 1 (KLRF1), mRNA	1094	183	21	95	39	207	58	204	34	87	59	51	59	34	35	21	58
IRS1	XM_005676949.1	-1.0437	0.0201053	PREDICTED: Capra hircus insulin receptor substrate 1 (IRS1), mRNA	8258	10	8	10	21	16	9	17	26	1	5	6	9	4	4	21	6
LOC102175005	XM_005699755.1	-1.03967	0.0303532	PREDICTED: Capra hircus cytochrome b ascorbate-dependent protein 3-like (LOC102175005), transcript variant X5, mRNA	1359	3	6	23	8	15	13	8	18	15	2	3	6	6	3	2	9
LOC102172781	XR_311089.1	-1.01613	0.0148747	PREDICTED: Capra hircus uncharacterized LOC102172781 (LOC102172781), transcript variant X2, misc_RNA	614	16	17	4	7	16	14	13	13	5	2	8	1	6	11	12	4
LOC102186937	XM_005700105.1	-1.01479	0.0209485	PREDICTED: Capra hircus uncharacterized LOC102186937 (LOC102186937), mRNA	1267	8	11	8	3	19	6	14	4	4	9	6	2	4	6	4	1
NEBL	XM_005687917.1	-1.01474	0.0194099	PREDICTED: Capra hircus nebulette (NEBL), transcript variant X2, mRNA	8588	53	116	65	114	26	55	4	68	28	27	23	12	44	58	46	16
PTGR2	XM_005686058.1	-1.01189	0.0462662	PREDICTED: Capra hircus prostaglandin reductase 2 (PTGR2), transcript variant X2, mRNA	2164	11	8	11	12	10	1	15	8	4	13	0	2	10	2	3	4
DTWD1	XM_005685793.1	-1.00833	0.0277652	PREDICTED: Capra hircus DTW domain containing 1 (DTWD1), transcript variant X1, mRNA	1227	21	13	14	15	13	5	7	5	6	1	14	7	2	9	3	4
EIF4E3	XM_005695729.1	-1.00472	0.0121099	PREDICTED: Capra hircus eukaryotic translation initiation factor 4E family member 3 (EIF4E3), transcript variant X2, mRNA	860	10	6	13	4	12	9	9	10	3	5	3	7	2	2	5	9
TLE1	XM_005683810.1	-0.999173	0.0200804	PREDICTED: Capra hircus transducin-like enhancer of split 1 (E(sp1) homolog, Drosophila) (TLE1), transcript variant X4, mRNA	2786	6	22	22	22	20	10	14	12	8	8	8	14	2	0	12	12
NT5E	XM_005684823.1	-0.982825	0.000309624	PREDICTED: Capra hircus 5'-nucleotidase, ecto (CD73) (NT5E), partial mRNA	3542	157	155	175	128	168	210	150	227	56	74	80	41	209	64	111	65
LOC102173442	XR_309945.1	-0.979311	0.0223709	PREDICTED: Capra hircus uncharacterized LOC102173442 (LOC102173442), misc_RNA	1434	42	110	166	24	94	18	36	90	11	27	41	22	28	36	49	82
PRR16	XM_005682718.1	-0.974911	0.0327274	PREDICTED: Capra hircus proline rich 16 (PRR16), transcript variant X1, mRNA	1566	11	20	20	33	41	64	42	10	11	30	1	13	26	21	4	18
LOC102173432	XM_005677266.1	-0.967068	0.0192807	PREDICTED: Capra hircus olfactory receptor 6N1-like (LOC102173432), mRNA	939	7	8	8	15	8	17	16	6	1	4	6	12	5	3	7	5
LOC102171133	XM_005699818.1	-0.96585	0.0233874	PREDICTED: Capra hircus fatty acid desaturase 2-like (LOC102171133), mRNA	1100	391	30	86	29	101	46	108	35	51	43	62	50	48	72	63	28
NIT1	XM_005677176.1	-0.964798	0.0337595	PREDICTED: Capra hircus nitrilase 1 (NIT1), transcript variant X2, mRNA	1609	9	6	7	12	16	13	2	6	1	1	5	5	6	8	4	6
CDH17	XM_005689238.1	-0.964279	0.000446822	PREDICTED: Capra hircus cadherin 17, LI cadherin (liver-intestine) (CDH17), mRNA	3296	220	98	163	104	181	131	148	103	78	62	100	39	39	92	135	43
LOC102185520	XM_005677306.1	-0.962255	0.0211438	PREDICTED: Capra hircus olfactory receptor 6N2-like (LOC102185520), mRNA	945	23	8	25	32	37	31	93	28	6	20	4	31	24	21	14	21
CDS1	XM_005681958.1	-0.960473	0.000904478	PREDICTED: Capra hircus CDP-diacylglycerol synthase (phosphatidate cytidylyltransferase) 1 (CDS1), mRNA	1945	261	198	324	493	351	210	151	757	198	190	244	165	108	248	170	113
LOC102190214	XM_005701559.1	-0.951333	0.00450044	PREDICTED: Capra hircus antigen WC1.1-like (LOC102190214), partial mRNA	763	768	501	895	1032	627	603	303	919	107	387	572	299	80	534	560	400
ANKUB1	XM_005675580.1	-0.943008	0.0188454	PREDICTED: Capra hircus ankyrin repeat and ubiquitin domain containing 1 (ANKUB1), mRNA	1635	28	41	57	8	34	38	39	41	9	5	4	27	25	22	27	29
LOC102190265	XR_310886.1	-0.942589	0.00010362	PREDICTED: Capra hircus uncharacterized LOC102190265 (LOC102190265), misc_RNA	1124	46	39	38	54	50	37	37	62	24	39	27	17	16	21	20	27
TMED5	XM_005678095.1	-0.942545	0.025228	PREDICTED: Capra hircus transmembrane emp24 protein transport domain containing 5 (TMED5), transcript variant X2, mRNA	838	4	5	10	9	10	6	22	13	5	6	3	2	8	6	7	4
LOC102182573	XM_005680838.1	-0.94136	0.011463	PREDICTED: Capra hircus NKG2-A/NKG2-B type II integral membrane protein-like (LOC102182573), mRNA	783	39	31	34	27	83	13	124	41	31	42	10	26	20	20	29	26
LOC102187204	XM_005701156.1	-0.934728	0.00161933	PREDICTED: Capra hircus dihydrodiol dehydrogenase 3-like (LOC102187204), transcript variant X1, mRNA	1222	1413	767	1245	844	1065	251	2267	1647	413	1006	926	466	542	774	385	510
LOC102178529	XM_005682432.1	-0.934058	0.000935754	PREDICTED: Capra hircus EGF-like module-containing mucin-like hormone receptor-like 3-like (LOC102178529), mRNA	2292	216	604	396	763	364	542	244	401	142	193	483	219	294	196	147	204
RGS16	XM_005690948.1	-0.928596	0.00592237	PREDICTED: Capra hircus regulator of G-protein signaling 16 (RGS16), mRNA	2439	40	54	25	62	49	40	63	61	18	3	36	26	32	21	46	24
NUF2	XM_005677113.1	-0.921681	0.00386205	PREDICTED: Capra hircus NUF2, NDC80 kinetochore complex component (NUF2), transcript variant X1, mRNA	1794	18	10	21	12	22	31	24	27	5	11	13	14	8	17	10	9
LOC102184105	XM_005696678.1	-0.918408	0.0028742	PREDICTED: Capra hircus BOLA class I histocompatibility antigen, alpha chain BL3-7-like (LOC102184105), mRNA	1167	2664	845	1267	1090	1799	1512	2231	1231	347	411	1708	402	445	1204	1058	1039
CTGF	XM_005684828.1	-0.912276	0.0295408	PREDICTED: Capra hircus connective tissue growth factor (CTGF), mRNA	2266	6	10	12	32	6	16	12	10	8	13	8	9	7	3	6	2
SCRN3	XM_005675944.1	-0.910232	0.00175322	PREDICTED: Capra hircus secernin 3 (SCRN3), transcript variant X1, mRNA	2142	22	28	26	19	16	16	42	29	21	10	16	14	11	14	10	10
GGT7	XM_005688669.1	-0.906049	0.0481073	PREDICTED: Capra hircus gamma-glutamyltransferase 7 (GGT7), mRNA	2520	68	22	61	130	10	20	149	51	33	45	20	79	44	25	17	12
PTPRN	XM_005676586.1	-0.903863	0.0171223	PREDICTED: Capra hircus protein tyrosine phosphatase, receptor type, N (PTPRN), partial mRNA	3192	4	8	12	11	21	11	9	14	2	5	8	5	8	7	7	6
TPPP	XM_005694900.1	-0.902454	0.0309137	PREDICTED: Capra hircus tubulin polymerization promoting protein (TPPP), mRNA	552	3	7	8	11	22	11	14	22	3	5	9	7	5	4	12	7
LOC102176412	XM_005701525.1	-0.900536	0.0116071	PREDICTED: Capra hircus myelin basic protein-like (LOC102176412), transcript variant X1, mRNA	918	6	16	11	20	21	25	29	31	6	19	13	7	13	14	5	9
LOC102176782	XM_005701422.1	-0.886767	0.0498136	PREDICTED: Capra hircus BOLA class I histocompatibility antigen, alpha chain BL3-6-like (LOC102176782), partial mRNA	1021	191	1998	333	367	473	216	265	122	136	245	692	190	314	189	154	274
ATP7B	XM_005687605.1	-0.882574	0.0298359	PREDICTED: Capra hircus ATPase, Cu++ transporting, beta polypeptide (ATP7B), mRNA	3910	8	6	8	14	11	16	8	7	4	6	2	11	2	3	8	6
IL20RB	XM_005675529.1	-0.882274	0.0494929	PREDICTED: Capra hircus interleukin 20 receptor beta (IL20RB), mRNA	3847	42	36	44	27	110	21	111	44	4	48	55	42	30	35	18	4
LOC102182025	XM_005701539.1	-0.872681	0.0163002	PREDICTED: Capra hircus BOLA class I histocompatibility antigen, alpha chain BL3-7-like (LOC102182025), partial mRNA	822	34904	44472	21439	17152	5529	17430	6353	5932	22244	8046	6834	5904	13218	10753	9534	9117
GPNMB	XM_005679049.1	-0.867099	0.0467414	PREDICTED: Capra hircus glycoprotein (transmembrane) nmb (GPNMB), mRNA	2830	14	26	39	6	28	8	16	29	7	23	14	10	6	3	6	23
IMPG2	XM_005674860.1	-0.866257	0.00598398	PREDICTED: Capra hircus interphotoreceptor matrix proteoglycan 2 (IMPG2), mRNA	4064	1301	453	2011	498	1057	364	822	505	192	441	419	537	366	690	499	708
SCIN	XM_005679019.1	-0.86515	0.00502923	PREDICTED: Capra hircus scinderin (SCIN), mRNA	2625	88	21	45	85	87	45	64	81	15	48	37	29	62	36	37	21
VNN2	XM_005684770.1	-0.861969	0.0203268	PREDICTED: Capra hircus vanin 2 (VNN2), transcript variant X2, mRNA	1314	14	12	14	18	14	32	32	14	6	2	18	14	12	14	10	6
CCL5	XM_005693201.1	-0.86013	0.0138122	PREDICTED: Capra hircus chemokine (C-C motif) ligand 5 (CCL5), mRNA	682	1038	585	594	809	3359	355	2837	657	1157	788	599	605	501	626	738	606
APBB1	XM_005689767.1	-0.851767	0.0487234	PREDICTED: Capra hircus amyloid beta (A4) precursor protein-binding, family B, member 1 (Fe65) (APBB1), transcript variant X1, mRNA	2853	29	91	58	12	18	26	62	16	20	16	46	22	6	19	11	34
CCDC90B	XM_005699469.1	-0.851241	0.0470637	PREDICTED: Capra hircus coiled-coil domain containing 90B (CCDC90B), transcript variant X3, mRNA	1699	25	16	16	6	21	6	14	8	4	8	12	8	12	8	0	10
SSBP3	XM_005678368.1	-0.847267	0.0331372	PREDICTED: Capra hircus single stranded DNA binding protein 3 (SSBP3), transcript variant X1, mRNA	1655	12	12	18	6	8	10	14	6	8	12	6	4	2	4	10	2
DTWD2	XM_005682735.1	-0.84602	0.0120278	PREDICTED: Capra hircus DTW domain containing 2 (DTWD2), mRNA	1287	85	64	97	312	68	333	85	273	107	95	71	95	95	98	75	108
LTF	XM_005696032.1	-0.844595	0.0178292	PREDICTED: Capra hircus lactotransferrin (LTF), transcript variant X1, mRNA	2467	54	67	80	147	49	52	272	53	58	25	47	88	50	55	38	69
C1QTNF1	XM_005694083.1	-0.843964	0.035277	PREDICTED: Capra hircus C1q and tumor necrosis factor related protein 1 (C1QTNF1), mRNA	2522	10	6	20	12	6	13	20	17	5	10	16	6	2	4	8	7
LOC102173761	XM_005688589.1	-0.841197	0.0381751	PREDICTED: Capra hircus antileukoproteinase-like (LOC102173761), mRNA	691	201	24	63	70	100	52	131	28	28	39	97	32	82	52	29	13
SLC6A19	XM_005694909.1	-0.84038	0.0172885	PREDICTED: Capra hircus solute carrier family 6 (neutral amino acid transporter), member 19 (SLC6A19), mRNA	1713	14	6	11	20	22	8	15	17	8	7	12	5	4	7	11	9
PIGR	XM_005690418.1	-0.838732	0.0299816	PREDICTED: Capra hircus polymeric immunoglobulin receptor (PIGR), mRNA	3650	91	101	181	132	297	143	379	250	111	153	309	46	79	31	44	114
HIRIP3	XM_005697678.1	-0.837865	0.0336131	PREDICTED: Capra hircus HIRA interacting protein 3 (HIRIP3), transcript variant X3, mRNA	2716	2	14	12	10	12	18	8	6	6	4	6	4	8	6	4	8
SLC38A1	XM_005680053.1	-0.835983	0.0239136	PREDICTED: Capra hircus solute carrier family 38, member 1 (SLC38A1), transcript variant X3, mRNA	3202	6	11	14	14	8	4	12	13	6	4	7	4	4	5	7	9
ANKRD45	XM_005690886.1	-0.823512	0.000415588	PREDICTED: Capra hircus ankyrin repeat domain 45 (ANKRD45), mRNA	1790	84	120	126	118	95	109	49	110	36	68	61	53	52	64	54	76
TNFRSF17	XM_005697513.1	-0.819253	0.0173628	PREDICTED: Capra hircus tumor necrosis factor receptor superfamily, member 17 (TNFRSF17), mRNA	815	79	71	31	45	107	171	74	40	37	15	52	76	54	51	25	38
JKAMP	XM_005685922.1	-0.818754	0.0108733	PREDICTED: Capra hircus JNK1/MAPK8-associated membrane protein (JKAMP), transcript variant X2, mRNA	1731	11	17	30	11	19	17	18	14	6	8	12	10	16	7	8	11
IL17F	XM_005696412.1	-0.817962	0.0370404	PREDICTED: Capra hircus interleukin 17F (IL17F), mRNA	1348	12	14	20	22	23	25	84	20	6	11	15	18	21	26	13	14
LOC102184299	XM_005697328.1	-0.811377	0.0262382	PREDICTED: Capra hircus serpin B3-like (LOC102184299), mRNA	1410	110	34	46	144	80	69	292	42	84	47	44	28	69	86	53	55
LOC102191589	XM_005680650.1	-0.804968	0.0326175	PREDICTED: Capra hircus ankyrin repeat and BTB/POZ domain-containing protein BTBD11-like (LOC102191589), mRNA	462	17	12	36	22	25	11	30	31	13	15	26	16	7	11	16	2
PTPRR	XM_005680173.1	-0.801737	0.0293961	PREDICTED: Capra hircus protein tyrosine phosphatase, receptor type, R (PTPRR), transcript variant X1, mRNA	3069	24	26	49	56	20	10	22	31	13	14	39	17	8	13	19	15
TMIGD2	XM_005682651.1	-0.800258	0.0174771	PREDICTED: Capra hircus transmembrane and immunoglobulin domain containing 2 (TMIGD2), mRNA	850	77	21	48	82	95	31	63	41	33	33	63	37	8	31	28	30
LOC102180378	XM_005700082.1	-0.786784	0.00833869	PREDICTED: Capra hircus uncharacterized LOC102180378 (LOC102180378), mRNA	1686	33	32	59	79	79	61	53	58	14	24	68	27	35	27	30	39
LOC102183501	XM_005701270.1	-0.779744	0.00631112	PREDICTED: Capra hircus uncharacterized LOC102183501 (LOC102183501), mRNA	831	157	171	140	179	175	61	287	106	93	92	134	91	40	52	122	119
GZMM	XM_005682880.1	-0.778562	0.0391761	PREDICTED: Capra hircus granzyme M (lymphocyte met-ase 1) (GZMM), mRNA	859	177	215	285	175	1074	129	790	157	330	290	164	146	109	259	259	193
UPK1A	XM_005692297.1	-0.774286	0.0324204	PREDICTED: Capra hircus uroplakin 1A (UPK1A), mRNA	836	22	32	53	32	26	13	28	14	25	14	22	27	12	5	16	9
LTBP1	XM_005686473.1	-0.772322	0.0312397	PREDICTED: Capra hircus latent transforming growth factor beta binding protein 1 (LTBP1), mRNA	5674	23	19	26	20	33	19	33	15	4	4	23	22	8	17	19	12
DHDH	XM_005692697.1	-0.770135	0.00744455	PREDICTED: Capra hircus dihydrodiol dehydrogenase (dimeric) (DHDH), mRNA	1257	476	336	240	98	324	171	350	214	271	156	183	196	104	86	85	218
STS	XM_005701386.1	-0.768888	0.0288409	PREDICTED: Capra hircus steroid sulfatase (microsomal), isozyme S (STS), mRNA	4324	64	71	96	306	155	163	84	88	88	65	50	126	76	46	24	134
SERPINH1	XM_005689998.1	-0.765865	0.0405336	PREDICTED: Capra hircus serpin peptidase inhibitor, clade H (heat shock protein 47), member 1, (collagen binding protein 1) (SERPINH1), mRNA	1284	28	19	19	23	52	18	67	59	14	21	26	31	5	35	20	15
CD82	XM_005690135.1	-0.759123	0.0222592	PREDICTED: Capra hircus CD82 molecule (CD82), transcript variant X1, mRNA	1960	14	16	22	18	16	20	8	12	8	14	6	16	10	6	10	5
SLC16A11	XM_005694191.1	-0.751976	0.0328148	PREDICTED: Capra hircus solute carrier family 16, member 11 (SLC16A11), mRNA	1363	27	9	28	20	36	21	34	22	12	15	4	6	15	27	25	13
BRE	XM_005686867.1	-0.750855	0.0222045	PREDICTED: Capra hircus brain and reproductive organ-expressed (TNFRSF1A modulator) (BRE), transcript variant X2, mRNA	1992	14	14	12	14	10	16	10	10	12	12	6	2	10	6	4	8
RPAIN	XM_005693440.1	-0.744747	0.0257269	PREDICTED: Capra hircus RPA interacting protein (RPAIN), transcript variant X3, mRNA	852	12	12	17	16	14	8	15	6	8	6	10	6	14	6	4	6
LOC102179545	XM_005679544.1	-0.738978	0.0235073	PREDICTED: Capra hircus anionic trypsin-like (LOC102179545), mRNA	802	159	76	90	129	101	42	225	78	121	57	99	76	31	28	50	78
F2R	XM_005685292.1	-0.73746	0.00210765	PREDICTED: Capra hircus coagulation factor II (thrombin) receptor (F2R), mRNA	1352	784	466	1109	1094	1290	401	1179	661	484	580	758	524	270	496	613	484
TMEM102	XM_005694203.1	-0.736401	0.00661031	PREDICTED: Capra hircus transmembrane protein 102 (TMEM102), mRNA	2240	17	22	32	33	32	20	19	28	14	19	16	22	12	14	10	16
OTUB2	XM_005695394.1	-0.736361	0.0199434	PREDICTED: Capra hircus OTU domain, ubiquitin aldehyde binding 2 (OTUB2), mRNA	3812	37	20	27	66	50	104	63	46	25	52	17	30	25	28	44	28
LOC102174561	XM_005701898.1	-0.73201	0.00315608	PREDICTED: Capra hircus antigen WC1.1-like (LOC102174561), partial mRNA	1706	304	389	343	469	730	311	380	645	267	263	377	339	100	310	309	198
LOC102172255	XM_005701512.1	-0.730068	0.0204412	PREDICTED: Capra hircus serpin B6-like (LOC102172255), mRNA	1045	47	47	34	50	54	44	48	46	10	31	34	29	5	40	30	44
MLF1	XM_005675392.1	-0.72979	0.0439867	PREDICTED: Capra hircus myeloid leukemia factor 1 (MLF1), transcript variant X2, mRNA	1162	22	10	12	10	7	24	15	16	9	14	4	12	8	5	13	5
EFCAB2	XM_005690554.1	-0.727772	0.0128922	PREDICTED: Capra hircus EF-hand calcium binding domain 2 (EFCAB2), mRNA	832	33	20	35	17	28	21	29	11	20	20	17	14	15	10	9	13
TFCP2L1	XM_005676324.1	-0.727069	0.00871137	PREDICTED: Capra hircus transcription factor CP2-like 1 (TFCP2L1), mRNA	3306	11172	4962	4208	3966	4316	4097	13311	11865	9424	3796	3621	3592	4352	4077	2920	3529
PLEKHF1	XM_005692481.1	-0.726507	0.00964191	PREDICTED: Capra hircus pleckstrin homology domain containing, family F (with FYVE domain) member 1 (PLEKHF1), mRNA	1674	58	57	59	83	179	76	91	53	49	53	38	64	58	76	27	34
CIRBP	XM_005682909.1	-0.724104	0.0498461	PREDICTED: Capra hircus cold inducible RNA binding protein (CIRBP), transcript variant X2, mRNA	1019	10	8	18	16	18	18	4	10	6	8	8	12	4	12	6	6
LOC102172252	XR_311288.1	-0.723846	0.0365484	PREDICTED: Capra hircus uncharacterized LOC102172252 (LOC102172252), misc_RNA	253	13	11	20	22	20	31	22	15	12	10	18	13	5	3	20	12
CLU	XM_005683560.1	-0.722268	0.0457734	PREDICTED: Capra hircus clusterin (CLU), mRNA	1628	190	41	80	70	126	191	176	119	47	140	44	44	23	164	93	49
LOC102172037	XM_005680192.1	-0.712927	0.0233095	PREDICTED: Capra hircus lysozyme C-1-like (LOC102172037), mRNA	1041	1146	1823	494	2521	575	1100	3199	2713	1579	579	1430	916	1087	804	811	1154
VWF	XM_005681022.1	-0.711785	0.0485894	PREDICTED: Capra hircus von Willebrand factor (VWF), mRNA	8639	209	49	33	64	93	69	46	73	28	68	28	32	24	74	95	37
CCDC67	XM_005699410.1	-0.690653	0.0262322	PREDICTED: Capra hircus coiled-coil domain containing 67 (CCDC67), mRNA	2593	156	129	73	90	75	82	49	257	29	80	58	90	77	68	90	76
LOC102173557	XR_310153.1	-0.664957	0.0431773	PREDICTED: Capra hircus uncharacterized LOC102173557 (LOC102173557), misc_RNA	853	17	19	26	14	15	34	26	37	12	30	13	21	9	16	12	7
LOC102183687	XM_005701814.1	-0.664072	0.0402657	PREDICTED: Capra hircus antigen WC1.1-like (LOC102183687), partial mRNA	3412	4509	2877	5536	6187	2749	3475	1856	5476	870	2685	3962	1893	630	3747	4073	2913
NARF	XM_005694029.1	-0.663409	0.0399894	PREDICTED: Capra hircus nuclear prelamin A recognition factor (NARF), transcript variant X2, mRNA	2900	24	32	40	40	24	30	14	12	28	10	26	18	16	10	16	14
LOC102189110	XM_005682015.1	-0.659268	0.0181203	PREDICTED: Capra hircus uncharacterized LOC102189110 (LOC102189110), mRNA	1314	17	30	25	28	16	22	16	32	10	15	19	12	17	15	15	16
LOC102184229	XM_005680843.1	-0.657019	0.0391168	PREDICTED: Capra hircus natural killer cells antigen CD94-like (LOC102184229), mRNA	790	170	88	111	59	222	56	202	34	127	62	70	73	71	65	75	54
RAD51B	XM_005686011.1	-0.652242	0.0402682	PREDICTED: Capra hircus RAD51 paralog B (RAD51B), transcript variant X2, mRNA	1874	17	16	14	10	24	21	18	22	13	16	11	14	6	19	4	8
CD96	XM_005674903.1	-0.650106	0.0179475	PREDICTED: Capra hircus CD96 molecule (CD96), mRNA	1745	287	376	338	780	518	215	695	380	525	273	205	222	161	193	339	393
IL17RB	XM_005695840.1	-0.647621	0.0271364	PREDICTED: Capra hircus interleukin 17 receptor B (IL17RB), transcript variant X1, mRNA	1915	35	51	44	64	35	17	43	34	26	24	31	43	12	25	22	25
LOC102190745	XM_005696530.1	-0.64029	0.0366475	PREDICTED: Capra hircus DLA class II histocompatibility antigen, DR-1 beta chain-like (LOC102190745), partial mRNA	337	316	313	151	145	316	329	232	175	123	155	251	192	136	206	186	23
ESPN	XM_005690834.1	-0.635183	0.00102289	PREDICTED: Capra hircus espin (ESPN), partial mRNA	2197	115	97	145	120	172	102	142	115	94	66	85	89	66	77	96	79
SLAMF6	XM_005677215.1	-0.631869	0.0466277	PREDICTED: Capra hircus SLAM family member 6 (SLAMF6), transcript variant X3, mRNA	1400	6	18	22	18	30	32	36	22	10	12	16	17	16	20	14	14
SHOC2	XM_005698466.1	-0.62926	0.01662	PREDICTED: Capra hircus soc-2 suppressor of clear homolog (C. elegans) (SHOC2), transcript variant X1, mRNA	4027	45	40	22	22	30	50	27	38	25	14	27	18	25	30	22	17
LOC102171143	XM_005701671.1	-0.627327	0.0100717	PREDICTED: Capra hircus apolipoprotein L3-like (LOC102171143), mRNA	1160	957	1272	1138	1342	1214	1913	1998	1234	663	914	1711	847	817	315	733	1186
PARPBP	XM_005680530.1	-0.622059	0.00734236	PREDICTED: Capra hircus PARP1 binding protein (PARPBP), mRNA	3076	306	141	220	346	325	450	547	327	189	156	271	180	191	233	196	310
BDH2	XM_005681356.1	-0.619994	0.0460886	PREDICTED: Capra hircus 3-hydroxybutyrate dehydrogenase, type 2 (BDH2), transcript variant X1, mRNA	1132	58	30	18	20	46	28	64	27	36	24	21	31	24	14	27	12
PAPLN	XM_005686118.1	-0.615583	0.0485328	PREDICTED: Capra hircus papilin, proteoglycan-like sulfated glycoprotein (PAPLN), mRNA	4506	29	85	145	169	104	55	100	79	28	80	46	89	55	79	56	74
PRF1	XM_005699151.1	-0.611327	0.0305986	PREDICTED: Capra hircus perforin 1 (pore forming protein) (PRF1), mRNA	2269	1035	1180	1690	825	3706	948	2579	769	1113	822	1337	947	587	871	1277	1335
TJP3	XM_005682657.1	-0.60932	0.0496615	PREDICTED: Capra hircus tight junction protein 3 (TJP3), mRNA	2881	64	133	141	204	190	299	132	169	50	51	192	129	95	182	77	101
SLC27A3	XM_005677556.1	-0.609274	0.0459354	PREDICTED: Capra hircus solute carrier family 27 (fatty acid transporter), member 3 (SLC27A3), mRNA	1804	30	24	42	71	54	36	35	47	26	10	24	52	27	34	22	28
ANO9	XM_005700107.1	-0.608484	0.0183006	PREDICTED: Capra hircus anoctamin 9 (ANO9), mRNA	1980	101	106	194	199	259	124	183	198	68	130	171	90	80	131	163	68
ELL2	XM_005683447.1	-0.60812	0.0277646	PREDICTED: Capra hircus elongation factor, RNA polymerase II, 2 (ELL2), transcript variant X1, mRNA	2013	25	31	33	36	36	65	47	44	22	15	34	14	38	33	31	22
C3H1orf162	XM_005677896.1	-0.607838	0.000664636	PREDICTED: Capra hircus chromosome 3 open reading frame, human C1orf162 (C3H1orf162), mRNA	907	1342	1817	1560	1715	2270	2093	3238	1624	1185	1264	1787	925	1322	1098	1399	1336
ELOVL1	XM_005678571.1	-0.606108	0.0419844	PREDICTED: Capra hircus ELOVL fatty acid elongase 1 (ELOVL1), transcript variant X1, mRNA	1477	22	14	16	20	26	16	16	16	4	14	14	16	10	12	10	16
KLHDC1	XM_005685835.1	-0.596477	0.0482134	PREDICTED: Capra hircus kelch domain containing 1 (KLHDC1), mRNA	3061	38	90	77	164	152	83	64	53	57	53	87	75	31	44	75	58
LOC102176873	XM_005701573.1	-0.591036	0.0124914	PREDICTED: Capra hircus uncharacterized LOC102176873 (LOC102176873), mRNA	831	60	42	51	33	59	32	70	48	27	45	34	38	41	29	24	26
LOC102168821	XM_005702029.1	-0.587685	0.0383029	PREDICTED: Capra hircus ovarian cancer G-protein coupled receptor 1-like (LOC102168821), partial mRNA	902	176	119	157	223	256	102	113	174	53	124	177	117	36	121	126	127
TIGIT	XM_005674945.1	-0.586529	0.019484	PREDICTED: Capra hircus T cell immunoreceptor with Ig and ITIM domains (TIGIT), mRNA	1343	172	154	138	116	280	114	189	72	85	78	98	149	141	115	91	66
AQP3	XM_005684063.1	-0.586404	0.0208361	PREDICTED: Capra hircus aquaporin 3 (Gill blood group) (AQP3), mRNA	1632	253	90	171	240	168	350	320	150	96	112	209	172	113	174	120	161
SHF	XM_005685868.1	-0.585847	0.0151958	PREDICTED: Capra hircus Src homology 2 domain containing F (SHF), partial mRNA	1416	58	79	79	96	137	66	72	49	50	68	62	66	32	46	50	53
ACOXL	XM_005686410.1	-0.581859	0.0368768	PREDICTED: Capra hircus acyl-CoA oxidase-like (ACOXL), mRNA	2068	40	78	107	51	94	98	112	61	42	41	71	87	28	40	55	64
AGL	XM_005678053.1	-0.572505	0.038789	PREDICTED: Capra hircus amylo-alpha-1, 6-glucosidase, 4-alpha-glucanotransferase (AGL), transcript variant X1, mRNA	7581	30	20	40	32	18	33	25	34	9	18	25	17	26	19	26	17
HTRA1	XM_005698569.1	-0.569391	0.0464655	PREDICTED: Capra hircus HtrA serine peptidase 1 (HTRA1), mRNA	1513	299	104	237	115	394	395	266	154	111	194	232	203	72	212	164	131
LOC102181867	XM_005683623.1	-0.559129	0.012912	PREDICTED: Capra hircus interferon beta-2-like (LOC102181867), mRNA	663	80	59	66	104	113	62	79	72	49	38	79	60	48	65	44	50
ANP32E	XM_005677690.1	-0.557487	0.0479922	PREDICTED: Capra hircus acidic (leucine-rich) nuclear phosphoprotein 32 family, member E (ANP32E), transcript variant X2, mRNA	2502	12	24	26	38	36	40	30	22	12	20	22	18	26	18	18	22
KANK3	XM_005682484.1	-0.554163	0.0386673	PREDICTED: Capra hircus KN motif and ankyrin repeat domains 3 (KANK3), mRNA	1776	24	29	23	33	41	18	30	28	13	22	14	16	16	33	20	21
PCOLCE	XM_005697822.1	-0.552162	0.00494135	PREDICTED: Capra hircus procollagen C-endopeptidase enhancer (PCOLCE), mRNA	1860	179	258	259	203	334	281	185	272	143	126	209	169	153	174	223	154
LOC102189208	XM_005702021.1	-0.546206	0.0184357	PREDICTED: Capra hircus interferon beta-2-like (LOC102189208), partial mRNA	706	78	41	54	80	79	58	65	49	30	42	63	39	41	59	31	42
SULT1C4	XM_005686652.1	-0.544456	0.0156128	PREDICTED: Capra hircus sulfotransferase family, cytosolic, 1C, member 4 (SULT1C4), mRNA	2515	377	284	439	419	353	422	420	348	155	338	453	242	356	182	130	267
CRYBB1	XM_005691704.1	-0.54086	0.00441069	PREDICTED: Capra hircus crystallin, beta B1 (CRYBB1), mRNA	738	622	416	467	535	867	679	1078	514	564	338	518	416	427	447	405	447
TXNDC5	XM_005696892.1	-0.534464	0.00282208	PREDICTED: Capra hircus thioredoxin domain containing 5 (endoplasmic reticulum) (TXNDC5), mRNA	2605	7937	8533	7760	10359	10065	18248	9375	10138	5585	6070	8268	6259	7476	10012	6267	7342
FAM213B	XM_005690765.1	-0.522774	0.043758	PREDICTED: Capra hircus family with sequence similarity 213, member B (FAM213B), mRNA	675	89	42	51	38	67	69	61	95	44	38	44	41	23	72	56	39
KLRK1	XM_005680842.1	-0.501712	0.0284229	PREDICTED: Capra hircus killer cell lectin-like receptor subfamily K, member 1 (KLRK1), mRNA	1233	471	543	676	726	1227	372	981	483	462	528	459	637	275	421	511	583
XG	XM_005701371.1	-0.497698	0.0176449	PREDICTED: Capra hircus Xg blood group (XG), mRNA	442	76	61	68	78	93	105	71	74	64	56	52	49	79	59	31	58
LOC102180584	XR_311311.1	-0.485921	0.0274521	PREDICTED: Capra hircus BOLA class I histocompatibility antigen, alpha chain BL3-7-like (LOC102180584), misc_RNA	856	1217	1037	697	1418	1652	789	1534	1198	542	711	1594	855	1063	796	622	657
MZB1	XM_005683014.1	-0.477595	0.0296243	PREDICTED: Capra hircus marginal zone B and B1 cell-specific protein (MZB1), mRNA	845	1605	1398	934	1454	1738	3646	1963	2017	1515	876	1233	1339	1564	1939	872	1312
XKR8	XM_005676783.1	-0.47698	0.0380151	PREDICTED: Capra hircus XK, Kell blood group complex subunit-related family, member 8 (XKR8), mRNA	2079	60	93	116	122	107	98	79	130	54	61	119	68	58	78	77	69
ZDHHC2	XM_005698850.1	-0.476976	0.0348353	PREDICTED: Capra hircus zinc finger, DHHC-type containing 2 (ZDHHC2), mRNA	4401	205	121	120	99	188	71	219	140	107	108	120	105	91	89	131	85
GCSH	XM_005691826.1	-0.476144	0.0493925	PREDICTED: Capra hircus glycine cleavage system protein H (aminomethyl carrier) (GCSH), mRNA	958	195	60	179	152	167	83	155	201	84	104	129	103	88	138	132	83
AFAP1L2	XM_005698503.1	-0.475122	0.0384241	PREDICTED: Capra hircus actin filament associated protein 1-like 2 (AFAP1L2), transcript variant X1, mRNA	3631	105	132	143	82	115	72	110	77	70	71	136	69	66	62	62	71
CDC25B	XM_005688192.1	-0.467415	0.0315496	PREDICTED: Capra hircus cell division cycle 25B (CDC25B), transcript variant X2, mRNA	2567	1393	2149	2858	2596	2152	1398	2282	2345	1163	995	2770	1889	1154	1422	1260	1856
LOC102182181	XM_005696742.1	-0.466235	0.0244578	PREDICTED: Capra hircus histone H2B type 1-like (LOC102182181), mRNA	451	299	310	318	367	458	465	455	421	209	146	324	261	268	451	314	270
NT5DC3	XM_005680641.1	-0.464535	0.0496253	PREDICTED: Capra hircus 5'-nucleotidase domain containing 3 (NT5DC3), mRNA	1569	67	100	109	110	99	132	96	62	79	34	80	99	74	69	54	76
C8H9orf89	XM_005684173.1	-0.461885	0.0211487	PREDICTED: Capra hircus chromosome 8 open reading frame, human C9orf89 (C8H9orf89), mRNA	728	238	193	319	245	408	182	274	207	161	149	218	229	151	205	194	197
CD38	XM_005681912.1	-0.426148	0.0278079	PREDICTED: Capra hircus CD38 molecule (CD38), mRNA	1064	1495	1540	1371	1352	1506	2852	2045	2959	1916	1988	1225	1170	1204	1630	1151	1141
RCN3	XM_005692723.1	-0.419047	0.0298307	PREDICTED: Capra hircus reticulocalbin 3, EF-hand calcium binding domain (RCN3), mRNA	1533	499	771	419	581	661	920	724	860	388	390	453	584	545	663	420	642
SMIM20	XM_005681486.1	-0.41143	0.0384966	PREDICTED: Capra hircus small integral membrane protein 20 (SMIM20), mRNA	943	4163	2140	2246	1849	2499	1436	4103	2157	2441	1927	2068	1772	1535	2183	2303	1295
QSOX1	XM_005691090.1	-0.409867	0.0384631	PREDICTED: Capra hircus quiescin Q6 sulfhydryl oxidase 1 (QSOX1), mRNA	3169	5068	3675	4022	4406	8156	2790	7701	3653	4103	3920	4471	3659	2457	3227	3518	4381
LOC102172138	XM_005701411.1	-0.406077	0.0252834	PREDICTED: Capra hircus BOLA class I histocompatibility antigen, alpha chain BL3-7-like (LOC102172138), mRNA	1535	4458	4370	3736	4865	6776	3341	6031	4560	2716	2830	5960	3850	3759	3797	3048	2923
C7H19orf57	XM_005682315.1	-0.404793	0.0411011	PREDICTED: Capra hircus chromosome 7 open reading frame, human C19orf57 (C7H19orf57), mRNA	2525	182	121	121	133	215	126	165	210	111	179	129	99	122	139	106	87
PPIL3	XM_005676353.1	-0.396595	0.030411	PREDICTED: Capra hircus peptidylprolyl isomerase (cyclophilin)-like 3 (PPIL3), transcript variant X2, mRNA	1264	122	166	126	125	155	157	144	199	96	136	121	91	123	144	100	107
NXT1	XM_005688088.1	-0.390771	0.0266969	PREDICTED: Capra hircus NTF2-like export factor 1 (NXT1), mRNA	1174	436	275	239	309	423	350	469	334	408	294	230	243	260	273	226	245
RNASEH2C	XM_005699898.1	-0.373666	0.0159904	PREDICTED: Capra hircus ribonuclease H2, subunit C (RNASEH2C), mRNA	624	507	411	349	458	496	478	574	456	443	418	399	396	306	327	289	324
CENPW	XM_005684480.1	-0.357148	0.0300817	PREDICTED: Capra hircus centromere protein W (CENPW), mRNA	986	308	295	289	381	347	415	469	345	285	230	270	260	270	276	331	311
LOC102179831	XM_005697908.1	-0.307277	0.0400652	PREDICTED: Capra hircus actin, cytoplasmic 1-like (LOC102179831), transcript variant X2, mRNA	1638	518	453	593	634	643	640	658	651	472	477	536	497	604	506	418	399
SUB1	XM_005694825.1	-0.304866	0.0445424	PREDICTED: Capra hircus SUB1 homolog (S. cerevisiae) (SUB1), mRNA	3401	7662	4633	4310	5821	5759	6853	9130	5908	5866	5579	5780	4289	4184	4925	5312	4778
SEPT2	XM_005678864.1	-0.29992	0.0220565	PREDICTED: Capra hircus septin 2 (SEPT2), mRNA	1497	3963	3196	3351	3301	3885	3919	4436	3201	2860	2862	3506	3129	3001	3402	2578	2571
